# Supplementary material for: Gel-based proteomic map of Arabidopsis thaliana root plastids and mitochondria
Source: BMC Plant Biol. 2020 Sep 4;20:413. doi: 10.1186/s12870-020-02635-6 (PMC7650296; doi:10.1186/s12870-020-02635-6)
Supplement: Supplementary file 3 — Additional file 3: Table S1. Proteins identified in root plastid enriched fraction by LC-MS/MS. Protein identification was performed using Proteome Discoverer 2.2 software as described in Methods. [file 12870_2020_2635_MOESM3_ESM.xlsx]

## Sheet: Sheet1
Additional file 3: Table S1. Proteins identified in root plastid enriched fraction by LC-MS/MS. Protein identification was performed using Proteome Discoverer 2.2 software as described in material and methods.
Accession	Description	Coverage [%]	# Peptides	# PSMs	# Unique Peptides	MW [kDa]	calc. pI	Score Mascot
Spot 01
Q94A28	Aconitate hydratase 2, mitochondrial OS=Arabidopsis thaliana OX=3702 GN=ACO2 PE=1 SV=3	37	30	86	29	108.4	7.15	2566
Q9SIB9	Aconitate hydratase 3, mitochondrial OS=Arabidopsis thaliana OX=3702 GN=ACO3 PE=1 SV=2	28	24	44	23	108.1	7.17	1275
O80988	Glycine dehydrogenase (decarboxylating) 2, mitochondrial OS=Arabidopsis thaliana OX=3702 GN=GLDP2 PE=1 SV=1	8	8	8	8	113.7	6.65	293
Q8VYJ7	Chaperone protein ClpB4, mitochondrial OS=Arabidopsis thaliana OX=3702 GN=CLPB4 PE=2 SV=1	9	8	8	8	108.6	5.94	206
Q9FGI6	NADH dehydrogenase [ubiquinone] iron-sulfur protein 1, mitochondrial OS=Arabidopsis thaliana OX=3702 GN=EMB1467 PE=1 SV=2	6	4	4	4	81.5	5.72	132
Spot 02
Q94A28	Aconitate hydratase 2, mitochondrial OS=Arabidopsis thaliana OX=3702 GN=ACO2 PE=1 SV=3	21	21	95	19	108.4	7.15	2532
Q9SIB9	Aconitate hydratase 3, mitochondrial OS=Arabidopsis thaliana OX=3702 GN=ACO3 PE=1 SV=2	16	16	42	14	108.1	7.17	1030
O80988	Glycine dehydrogenase (decarboxylating) 2, mitochondrial OS=Arabidopsis thaliana OX=3702 GN=GLDP2 PE=1 SV=1	8	8	16	8	113.7	6.65	493
Spot 03
Q94A28	Aconitate hydratase 2, mitochondrial OS=Arabidopsis thaliana OX=3702 GN=ACO2 PE=1 SV=3	26	26	156	24	108.4	7.15	5006
Q9SIB9	Aconitate hydratase 3, mitochondrial OS=Arabidopsis thaliana OX=3702 GN=ACO3 PE=1 SV=2	17	17	63	15	108.1	7.17	1661
Spot 04
Q9SIB9	Aconitate hydratase 3, mitochondrial OS=Arabidopsis thaliana OX=3702 GN=ACO3 PE=1 SV=2	34	29	99	27	108.1	7.17	3293
Q94A28	Aconitate hydratase 2, mitochondrial OS=Arabidopsis thaliana OX=3702 GN=ACO2 PE=1 SV=3	18	16	51	14	108.4	7.15	1587
Spot 06
Q9SIB9	Aconitate hydratase 3, mitochondrial OS=Arabidopsis thaliana OX=3702 GN=ACO3 PE=1 SV=2	20	17	71	11	108.1	7.17	2339
Q94A28	Aconitate hydratase 2, mitochondrial OS=Arabidopsis thaliana OX=3702 GN=ACO2 PE=1 SV=3	4	5	8	3	108.4	7.15	191
Spot 07
O04310	Jacalin-related lectin 34 OS=Arabidopsis thaliana OX=3702 GN=JAL34 PE=1 SV=1	42	20	93	20	72.4	5.5	4003
Spot 08
O04310	Jacalin-related lectin 34 OS=Arabidopsis thaliana GN=JAL34 PE=1 SV=1	60.4255	48	288	46	72.43	5.5	12845.8
Q9SXJ7	Chaperone protein ClpC2, chloroplastic OS=Arabidopsis thaliana GN=CLPC2 PE=1 SV=1	6.93277	7	7	7	105.674	6.4	201.033
Q94A28	Aconitate hydratase 2, mitochondrial OS=Arabidopsis thaliana GN=ACO2 PE=1 SV=3	5.82915	7	7	7	108.413	7.2	198.742
Spot 09
O04310	Jacalin-related lectin 34 OS=Arabidopsis thaliana OX=3702 GN=JAL34 PE=1 SV=1	43	22	103	22	72.4	5.5	4337
Q94A28	Aconitate hydratase 2, mitochondrial OS=Arabidopsis thaliana OX=3702 GN=ACO2 PE=1 SV=3	6	6	6	6	108.4	7.15	184
Q9SXJ7	Chaperone protein ClpC2, chloroplastic OS=Arabidopsis thaliana OX=3702 GN=CLPC2 PE=1 SV=1	4	4	4	4	105.7	6.42	119
Spot 10
Q94A28	Aconitate hydratase 2, mitochondrial OS=Arabidopsis thaliana OX=3702 GN=ACO2 PE=1 SV=3	21	22	76	20	108.4	7.15	2500
O04310	Jacalin-related lectin 34 OS=Arabidopsis thaliana OX=3702 GN=JAL34 PE=1 SV=1	22	12	23	12	72.4	5.5	856
Q9SIB9	Aconitate hydratase 3, mitochondrial OS=Arabidopsis thaliana OX=3702 GN=ACO3 PE=1 SV=2	10	9	12	7	108.1	7.17	375
Q1H583	GDSL esterase/lipase 22 OS=Arabidopsis thaliana OX=3702 GN=GLL22 PE=1 SV=1	17	5	7	5	43.2	7.11	273
Spot 11
Q9FGI6	NADH dehydrogenase [ubiquinone] iron-sulfur protein 1, mitochondrial OS=Arabidopsis thaliana OX=3702 GN=EMB1467 PE=1 SV=2	33	20	98	20	81.5	6.64	3191
Q9SIB9	Aconitate hydratase 3, mitochondrial OS=Arabidopsis thaliana OX=3702 GN=ACO3 PE=1 SV=2	11	10	17	10	108.1	7.17	373
Q94A28	Aconitate hydratase 2, mitochondrial OS=Arabidopsis thaliana OX=3702 GN=ACO2 PE=1 SV=3	3	3	5	3	108.4	7.15	99
Q42523	Methylcrotonoyl-CoA carboxylase subunit alpha, mitochondrial OS=Arabidopsis thaliana OX=3702 GN=MCCA PE=1 SV=2	4	3	3	3	80.4	6.9	84
Spot 12
Q9STW6	Heat shock 70 kDa protein 6, chloroplastic OS=Arabidopsis thaliana OX=3702 GN=HSP70-6 PE=1 SV=1	59	43	181	14	76.5	5.2	5307
Q9LTX9	Heat shock 70 kDa protein 7, chloroplastic OS=Arabidopsis thaliana OX=3702 GN=HSP70-7 PE=2 SV=1	46	35	128	6	77	5.3	3718
O23654	V-type proton ATPase catalytic subunit A OS=Arabidopsis thaliana OX=3702 GN=VHA-A PE=1 SV=1	10	5	7	5	68.8	5.24	272
Q9LKR3	Mediator of RNA polymerase II transcription subunit 37a OS=Arabidopsis thaliana OX=3702 GN=MED37A PE=1 SV=1	7	5	5	5	73.6	5.17	135
Spot 13
Q9LTX9	Heat shock 70 kDa protein 7, chloroplastic OS=Arabidopsis thaliana OX=3702 GN=HSP70-7 PE=2 SV=1	50	41	100	11	77	5.3	2974
Q9STW6	Heat shock 70 kDa protein 6, chloroplastic OS=Arabidopsis thaliana OX=3702 GN=HSP70-6 PE=1 SV=1	48	39	85	9	76.5	5.2	2429
O23654	V-type proton ATPase catalytic subunit A OS=Arabidopsis thaliana OX=3702 GN=VHA-A PE=1 SV=1	12	6	6	6	68.8	5.24	343
Q8RWV0	Transketolase-1, chloroplastic OS=Arabidopsis thaliana OX=3702 GN=TKL-1 PE=1 SV=1	9	6	6	6	79.9	6.37	264
Q9LSB4	TSA1-like protein OS=Arabidopsis thaliana OX=3702 GN=NAI2 PE=1 SV=1	6	5	5	5	85	4.69	146
Q9FGI6	NADH dehydrogenase [ubiquinone] iron-sulfur protein 1, mitochondrial OS=Arabidopsis thaliana OX=3702 GN=EMB1467 PE=1 SV=2	4	3	3	3	81.5	6.64	142
Q9LKR3	Mediator of RNA polymerase II transcription subunit 37a OS=Arabidopsis thaliana OX=3702 GN=MED37A PE=1 SV=1	4	3	3	3	73.6	5.17	108
P22953	Probable mediator of RNA polymerase II transcription subunit 37e OS=Arabidopsis thaliana OX=3702 GN=MED37E PE=1 SV=3	6	3	3	3	71.3	5.12	102
Spot 14
Q8GUM2	Heat shock 70 kDa protein 9, mitochondrial OS=Arabidopsis thaliana OX=3702 GN=HSP70-9 PE=1 SV=1	52	38	175	27	73	5.62	5949
O23654	V-type proton ATPase catalytic subunit A OS=Arabidopsis thaliana OX=3702 GN=VHA-A PE=1 SV=1	44	25	76	25	68.8	5.24	2881
Q9LDZ0	Heat shock 70 kDa protein 10, mitochondrial OS=Arabidopsis thaliana OX=3702 GN=HSP70-10 PE=1 SV=1	24	17	60	6	72.9	5.78	1898
Q9LHA8	Probable mediator of RNA polymerase II transcription subunit 37c OS=Arabidopsis thaliana OX=3702 GN=MED37C PE=1 SV=1	16	9	26	7	71.1	5.25	696
Q9SIU0	NAD-dependent malic enzyme 1, mitochondrial OS=Arabidopsis thaliana OX=3702 GN=NAD-ME1 PE=1 SV=1	8	5	8	5	69.6	5.45	293
O80860	ATP-dependent zinc metalloprotease FTSH 2, chloroplastic OS=Arabidopsis thaliana OX=3702 GN=FTSH2 PE=1 SV=1	9	5	8	5	74.1	6.35	246
Spot 15
O23654	V-type proton ATPase catalytic subunit A OS=Arabidopsis thaliana OX=3702 GN=VHA-A PE=1 SV=1	58	37	222	37	68.8	5.24	9062
Q8GUM2	Heat shock 70 kDa protein 9, mitochondrial OS=Arabidopsis thaliana OX=3702 GN=HSP70-9 PE=1 SV=1	37	24	80	15	73	5.62	3155
Q9LDZ0	Heat shock 70 kDa protein 10, mitochondrial OS=Arabidopsis thaliana OX=3702 GN=HSP70-10 PE=1 SV=1	25	16	47	7	72.9	5.78	1960
P22954	Probable mediator of RNA polymerase II transcription subunit 37c OS=Arabidopsis thaliana OX=3702 GN=MED37D PE=1 SV=2	4	5	9	3	71.3	5.12	222
Spot 16
Q9LDZ0	Heat shock 70 kDa protein 10, mitochondrial OS=Arabidopsis thaliana OX=3702 GN=HSP70-10 PE=1 SV=1	49	38	237	27	72.9	5.78	8938
Q8GUM2	Heat shock 70 kDa protein 9, mitochondrial OS=Arabidopsis thaliana OX=3702 GN=HSP70-9 PE=1 SV=1	22	16	107	5	73	5.62	3499
O23654	V-type proton ATPase catalytic subunit A OS=Arabidopsis thaliana OX=3702 GN=VHA-A PE=1 SV=1	39	20	52	20	68.8	5.24	2176
O04310	Jacalin-related lectin 34 OS=Arabidopsis thaliana OX=3702 GN=JAL34 PE=1 SV=1	12	6	15	6	72.4	5.5	364
Spot 17
O23654	V-type proton ATPase catalytic subunit A OS=Arabidopsis thaliana OX=3702 GN=VHA-A PE=1 SV=1	40	23	25	23	68.8	5.24	1113
Q8GUM2	Heat shock 70 kDa protein 9, mitochondrial OS=Arabidopsis thaliana OX=3702 GN=HSP70-9 PE=1 SV=1	32	20	22	17	73	5.62	895
Q9LDZ0	Heat shock 70 kDa protein 10, mitochondrial OS=Arabidopsis thaliana OX=3702 GN=HSP70-10 PE=1 SV=1	24	14	16	11	72.9	5.78	804
O82663	Succinate dehydrogenase [ubiquinone] flavoprotein subunit 1, mitochondrial OS=Arabidopsis thaliana OX=3702 GN=SDH1-1 PE=1 SV=1	23	13	21	13	69.6	6.29	615
O80988	Glycine dehydrogenase (decarboxylating) 2, mitochondrial OS=Arabidopsis thaliana OX=3702 GN=GLDP2 PE=1 SV=1	12	13	17	13	113.7	6.65	521
O04310	Jacalin-related lectin 34 OS=Arabidopsis thaliana OX=3702 GN=JAL34 PE=1 SV=1	13	8	8	8	72.4	5.5	374
O49299	Probable phosphoglucomutase, cytoplasmic 1 OS=Arabidopsis thaliana OX=3702 GN=At1g23190 PE=2 SV=2	17	10	10	10	63.1	6.3	316
Q9M8D3	Probable phosphoribosylformylglycinamidine synthase, chloroplastic/mitochondrial OS=Arabidopsis thaliana OX=3702 GN=At1g74260 PE=2 SV=3	5	6	6	6	153.9	5.36	235
Q9C5A9	ATP synthase subunit beta-3, mitochondrial OS=Arabidopsis thaliana OX=3702 GN=At5g08680 PE=1 SV=1	12	7	7	7	59.8	6.49	205
O65719	Heat shock 70 kDa protein 3 OS=Arabidopsis thaliana OX=3702 GN=HSP70-3 PE=1 SV=1	8	5	5	4	71.1	5.07	160
Spot 18
O23654	V-type proton ATPase catalytic subunit A OS=Arabidopsis thaliana OX=3702 GN=VHA-A PE=1 SV=1	31	17	18	17	68.8	5.24	804
Q8GUM2	Heat shock 70 kDa protein 9, mitochondrial OS=Arabidopsis thaliana OX=3702 GN=HSP70-9 PE=1 SV=1	30	19	19	14	73	5.62	771
Q9LDZ0	Heat shock 70 kDa protein 10, mitochondrial OS=Arabidopsis thaliana OX=3702 GN=HSP70-10 PE=1 SV=1	20	11	12	6	72.9	5.78	590
O82663	Succinate dehydrogenase [ubiquinone] flavoprotein subunit 1, mitochondrial OS=Arabidopsis thaliana OX=3702 GN=SDH1-1 PE=1 SV=1	17	11	16	11	69.6	6.29	458
O80988	Glycine dehydrogenase (decarboxylating) 2, mitochondrial OS=Arabidopsis thaliana OX=3702 GN=GLDP2 PE=1 SV=1	5	5	5	3	113.7	6.65	195
Q43725	Cysteine synthase, mitochondrial OS=Arabidopsis thaliana OX=3702 GN=OASC PE=1 SV=3	11	4	4	4	45.8	8.18	166
Q9FGI6	NADH dehydrogenase [ubiquinone] iron-sulfur protein 1, mitochondrial OS=Arabidopsis thaliana OX=3702 GN=EMB1467 PE=1 SV=2	6	4	4	4	81.5	6.64	154
P22953	Probable mediator of RNA polymerase II transcription subunit 37e OS=Arabidopsis thaliana OX=3702 GN=MED37E PE=1 SV=3	9	5	5	4	71.3	5.12	154
Q9LMG7	Probable inactive purple acid phosphatase 2 OS=Arabidopsis thaliana OX=3702 GN=PAP2 PE=2 SV=1	7	5	5	5	73.7	6.18	139
O04310	Jacalin-related lectin 34 OS=Arabidopsis thaliana OX=3702 GN=JAL34 PE=1 SV=1	7	4	4	4	72.4	5.5	126
O49485	D-3-phosphoglycerate dehydrogenase 1, chloroplastic OS=Arabidopsis thaliana OX=3702 GN=PGDH1 PE=1 SV=1	6	4	4	4	63.3	6.58	115
Q9SGC1	Probable phosphoglucomutase, cytoplasmic 2 OS=Arabidopsis thaliana OX=3702 GN=At1g70730 PE=1 SV=1	9	5	5	5	63.4	5.82	104
Spot 20
O23654	V-type proton ATPase catalytic subunit A OS=Arabidopsis thaliana OX=3702 GN=VHA-A PE=1 SV=1	16	9	9	9	68.8	5.24	416
Q8GUM2	Heat shock 70 kDa protein 9, mitochondrial OS=Arabidopsis thaliana OX=3702 GN=HSP70-9 PE=1 SV=1	15	9	9	6	73	5.62	349
Q94B78	Glycine dehydrogenase (decarboxylating) 1, mitochondrial OS=Arabidopsis thaliana OX=3702 GN=GLDP1 PE=1 SV=2	8	10	10	5	112.9	6.98	320
Q9LDZ0	Heat shock 70 kDa protein 10, mitochondrial OS=Arabidopsis thaliana OX=3702 GN=HSP70-10 PE=1 SV=1	15	9	9	6	72.9	5.78	314
O80988	Glycine dehydrogenase (decarboxylating) 2, mitochondrial OS=Arabidopsis thaliana OX=3702 GN=GLDP2 PE=1 SV=1	8	9	9	4	113.7	6.65	282
F4IW47	Transketolase-2, chloroplastic OS=Arabidopsis thaliana OX=3702 GN=TKL-2 PE=1 SV=1	8	5	6	5	79.9	6.58	256
Q9SIB9	Aconitate hydratase 3, mitochondrial OS=Arabidopsis thaliana OX=3702 GN=ACO3 PE=1 SV=2	11	10	10	8	108.1	7.17	237
Q94A28	Aconitate hydratase 2, mitochondrial OS=Arabidopsis thaliana OX=3702 GN=ACO2 PE=1 SV=3	6	8	8	6	108.4	7.15	229
O82663	Succinate dehydrogenase [ubiquinone] flavoprotein subunit 1, mitochondrial OS=Arabidopsis thaliana OX=3702 GN=SDH1-1 PE=1 SV=1	7	5	5	5	69.6	6.29	166
Spot 21
Q9FGI6	NADH dehydrogenase [ubiquinone] iron-sulfur protein 1, mitochondrial OS=Arabidopsis thaliana OX=3702 GN=EMB1467 PE=1 SV=2	11	7	13	7	81.5	6.64	463
Q94B78	Glycine dehydrogenase (decarboxylating) 1, mitochondrial OS=Arabidopsis thaliana OX=3702 GN=GLDP1 PE=1 SV=2	8	6	12	6	112.9	6.98	334
O23654	V-type proton ATPase catalytic subunit A OS=Arabidopsis thaliana OX=3702 GN=VHA-A PE=1 SV=1	7	4	6	4	68.8	5.24	194
Q94A28	Aconitate hydratase 2, mitochondrial OS=Arabidopsis thaliana OX=3702 GN=ACO2 PE=1 SV=3	5	5	6	5	108.4	7.15	126
Spot 22
Q8RWN9	Dihydrolipoyllysine-residue acetyltransferase component 2 of pyruvate dehydrogenase complex, mitochondrial OS=Arabidopsis thaliana OX=3702 GN=At3g13930 PE=1 SV=2	25	14	35	14	58.4	7.65	1309
Q8GUM2	Heat shock 70 kDa protein 9, mitochondrial OS=Arabidopsis thaliana OX=3702 GN=HSP70-9 PE=1 SV=1	32	20	21	16	73	5.62	811
O23654	V-type proton ATPase catalytic subunit A OS=Arabidopsis thaliana OX=3702 GN=VHA-A PE=1 SV=1	30	16	18	16	68.8	5.24	713
P29197	Chaperonin CPN60, mitochondrial OS=Arabidopsis thaliana OX=3702 GN=CPN60 PE=1 SV=2	31	16	18	8	61.2	5.78	666
Q8L7B5	Chaperonin CPN60-like 1, mitochondrial OS=Arabidopsis thaliana OX=3702 GN=At2g33210 PE=1 SV=1	19	11	13	3	61.9	6.68	473
Q9XI01	Protein disulfide isomerase-like 1-1 OS=Arabidopsis thaliana OX=3702 GN=PDIL1-1 PE=1 SV=1	24	12	13	9	55.6	4.92	447
Q9SRG3	Protein disulfide isomerase-like 1-2 OS=Arabidopsis thaliana OX=3702 GN=PDIL1-2 PE=2 SV=1	26	12	12	9	56.3	5	417
Q9LJE4	Chaperonin 60 subunit beta 2, chloroplastic OS=Arabidopsis thaliana OX=3702 GN=CPN60B2 PE=1 SV=1	15	9	9	8	63.3	5.73	393
Q9LIK0	Plastidial pyruvate kinase 1, chloroplastic OS=Arabidopsis thaliana OX=3702 GN=PKP1 PE=1 SV=1	19	9	11	9	65.1	5.92	391
P21238	Chaperonin 60 subunit alpha 1, chloroplastic OS=Arabidopsis thaliana OX=3702 GN=CPN60A1 PE=1 SV=2	14	8	8	7	62	5.19	334
O49485	D-3-phosphoglycerate dehydrogenase 1, chloroplastic OS=Arabidopsis thaliana OX=3702 GN=PGDH1 PE=1 SV=1	14	8	8	8	63.3	6.58	290
Q9LDZ0	Heat shock 70 kDa protein 10, mitochondrial OS=Arabidopsis thaliana OX=3702 GN=HSP70-10 PE=1 SV=1	12	8	8	4	72.9	5.78	206
O04310	Jacalin-related lectin 34 OS=Arabidopsis thaliana OX=3702 GN=JAL34 PE=1 SV=1	6	3	3	3	72.4	5.5	140
P56757	ATP synthase subunit alpha, chloroplastic OS=Arabidopsis thaliana OX=3702 GN=atpA PE=1 SV=1	9	5	5	4	55.3	5.25	130
Q9SCY0	Phosphoglucomutase, chloroplastic OS=Arabidopsis thaliana OX=3702 GN=PGMP PE=1 SV=2	7	5	5	5	67.9	5.74	116
Spot 23
Q8RWN9	Dihydrolipoyllysine-residue acetyltransferase component 2 of pyruvate dehydrogenase complex, mitochondrial OS=Arabidopsis thaliana OX=3702 GN=At3g13930 PE=1 SV=2	35	25	69	25	58.4	7.65	2578
P29197	Chaperonin CPN60, mitochondrial OS=Arabidopsis thaliana OX=3702 GN=CPN60 PE=1 SV=2	40	23	23	13	61.2	5.78	976
Q8L7B5	Chaperonin CPN60-like 1, mitochondrial OS=Arabidopsis thaliana OX=3702 GN=At2g33210 PE=1 SV=1	23	13	13	3	61.9	6.68	557
Q8GUM2	Heat shock 70 kDa protein 9, mitochondrial OS=Arabidopsis thaliana OX=3702 GN=HSP70-9 PE=1 SV=1	23	14	14	11	73	5.62	465
O23654	V-type proton ATPase catalytic subunit A OS=Arabidopsis thaliana OX=3702 GN=VHA-A PE=1 SV=1	19	9	9	9	68.8	5.24	406
Q9LDZ0	Heat shock 70 kDa protein 10, mitochondrial OS=Arabidopsis thaliana OX=3702 GN=HSP70-10 PE=1 SV=1	15	9	9	6	72.9	5.78	336
Q9SRG3	Protein disulfide isomerase-like 1-2 OS=Arabidopsis thaliana OX=3702 GN=PDIL1-2 PE=2 SV=1	18	8	8	5	56.3	5	315
O49485	D-3-phosphoglycerate dehydrogenase 1, chloroplastic OS=Arabidopsis thaliana OX=3702 GN=PGDH1 PE=1 SV=1	11	7	8	7	63.3	6.58	302
Q9LJE4	Chaperonin 60 subunit beta 2, chloroplastic OS=Arabidopsis thaliana OX=3702 GN=CPN60B2 PE=1 SV=1	10	6	6	6	63.3	5.73	233
Q9LIK0	Plastidial pyruvate kinase 1, chloroplastic OS=Arabidopsis thaliana OX=3702 GN=PKP1 PE=1 SV=1	9	4	5	4	65.1	5.92	177
O04310	Jacalin-related lectin 34 OS=Arabidopsis thaliana OX=3702 GN=JAL34 PE=1 SV=1	9	5	5	5	72.4	5.5	172
Q9SR37	Beta-glucosidase 23 OS=Arabidopsis thaliana OX=3702 GN=BGLU23 PE=1 SV=1	6	4	4	4	59.7	6.92	108
Spot 24
Q9XI01	Protein disulfide isomerase-like 1-1 OS=Arabidopsis thaliana OX=3702 GN=PDIL1-1 PE=1 SV=1	56	34	72	28	55.6	4.92	2842
P21238	Chaperonin 60 subunit alpha 1, chloroplastic OS=Arabidopsis thaliana OX=3702 GN=CPN60A1 PE=1 SV=2	48	26	35	24	62	5.19	1554
P29197	Chaperonin CPN60, mitochondrial OS=Arabidopsis thaliana OX=3702 GN=CPN60 PE=1 SV=2	34	19	19	10	61.2	5.78	708
Q9M651	RAN GTPase-activating protein 2 OS=Arabidopsis thaliana OX=3702 GN=RANGAP2 PE=1 SV=2	25	16	17	16	59.6	4.69	707
Q9SRG3	Protein disulfide isomerase-like 1-2 OS=Arabidopsis thaliana OX=3702 GN=PDIL1-2 PE=2 SV=1	34	16	19	10	56.3	5	698
Q8L7B5	Chaperonin CPN60-like 1, mitochondrial OS=Arabidopsis thaliana OX=3702 GN=At2g33210 PE=1 SV=1	24	13	13	4	61.9	6.68	509
Q9LDZ0	Heat shock 70 kDa protein 10, mitochondrial OS=Arabidopsis thaliana OX=3702 GN=HSP70-10 PE=1 SV=1	18	11	11	7	72.9	5.78	478
Q8GUM2	Heat shock 70 kDa protein 9, mitochondrial OS=Arabidopsis thaliana OX=3702 GN=HSP70-9 PE=1 SV=1	21	13	13	9	73	5.62	428
Q94AT1	Probable protein phosphatase 2C 76 OS=Arabidopsis thaliana OX=3702 GN=At5g53140 PE=2 SV=1	16	9	10	9	45.8	5.1	333
Q9FLP0	65-kDa microtubule-associated protein 1 OS=Arabidopsis thaliana OX=3702 GN=MAP65-1 PE=1 SV=1	14	7	8	7	65.7	5.06	261
O49485	D-3-phosphoglycerate dehydrogenase 1, chloroplastic OS=Arabidopsis thaliana OX=3702 GN=PGDH1 PE=1 SV=1	11	7	7	7	63.3	6.58	212
Q8RWN9	Dihydrolipoyllysine-residue acetyltransferase component 2 of pyruvate dehydrogenase complex, mitochondrial OS=Arabidopsis thaliana OX=3702 GN=At3g13930 PE=1 SV=2	7	4	6	4	58.4	7.65	199
Q9STW6	Heat shock 70 kDa protein 6, chloroplastic OS=Arabidopsis thaliana OX=3702 GN=HSP70-6 PE=1 SV=1	7	6	6	6	76.5	5.2	133
Q8VYG9	Plant intracellular Ras-group-related LRR protein 9 OS=Arabidopsis thaliana OX=3702 GN=PIRL9 PE=2 SV=1	8	4	4	4	55.5	4.84	98
Spot 25
P21238	Chaperonin 60 subunit alpha 1, chloroplastic OS=Arabidopsis thaliana OX=3702 GN=CPN60A1 PE=1 SV=2	49	33	64	31	62	5.19	2734
Q9XI01	Protein disulfide isomerase-like 1-1 OS=Arabidopsis thaliana OX=3702 GN=PDIL1-1 PE=1 SV=1	44	25	31	19	55.6	4.92	1259
Q9SRG3	Protein disulfide isomerase-like 1-2 OS=Arabidopsis thaliana OX=3702 GN=PDIL1-2 PE=2 SV=1	48	23	24	17	56.3	5	947
P29197	Chaperonin CPN60, mitochondrial OS=Arabidopsis thaliana OX=3702 GN=CPN60 PE=1 SV=2	33	20	22	7	61.2	5.78	737
Q8L7B5	Chaperonin CPN60-like 1, mitochondrial OS=Arabidopsis thaliana OX=3702 GN=At2g33210 PE=1 SV=1	30	17	19	4	61.9	6.68	713
Q8GUM2	Heat shock 70 kDa protein 9, mitochondrial OS=Arabidopsis thaliana OX=3702 GN=HSP70-9 PE=1 SV=1	23	15	16	10	73	5.62	570
Q66GQ3	Protein disulfide isomerase-like 1-6 OS=Arabidopsis thaliana OX=3702 GN=PDIL1-6 PE=2 SV=1	20	13	13	13	59.5	5.02	407
Q9LDZ0	Heat shock 70 kDa protein 10, mitochondrial OS=Arabidopsis thaliana OX=3702 GN=HSP70-10 PE=1 SV=1	12	8	9	3	72.9	5.78	325
Q8W4E2	V-type proton ATPase subunit B3 OS=Arabidopsis thaliana OX=3702 GN=VHA-B3 PE=2 SV=1	12	6	7	6	54.3	5.1	235
Q42290	Probable mitochondrial-processing peptidase subunit beta, mitochondrial OS=Arabidopsis thaliana OX=3702 GN=At3g02090 PE=1 SV=2	13	6	6	6	59.1	6.79	225
Q8RWN9	Dihydrolipoyllysine-residue acetyltransferase component 2 of pyruvate dehydrogenase complex, mitochondrial OS=Arabidopsis thaliana OX=3702 GN=At3g13930 PE=1 SV=2	9	5	5	5	58.4	7.65	198
Q8H103	Glucose-6-phosphate isomerase 1, chloroplastic OS=Arabidopsis thaliana OX=3702 GN=PGI1 PE=1 SV=1	6	3	3	3	67	5.69	176
Q94AT1	Probable protein phosphatase 2C 76 OS=Arabidopsis thaliana OX=3702 GN=At5g53140 PE=2 SV=1	4	3	4	3	45.8	5.1	156
Q93ZM7	Chaperonin CPN60-like 2, mitochondrial OS=Arabidopsis thaliana OX=3702 GN=At3g13860 PE=1 SV=2	9	5	5	4	60.4	6.1	131
Spot 27
P21238	Chaperonin 60 subunit alpha 1, chloroplastic OS=Arabidopsis thaliana OX=3702 GN=CPN60A1 PE=1 SV=2	31	15	16	15	62	5.19	386
O03042	Ribulose bisphosphate carboxylase large chain OS=Arabidopsis thaliana OX=3702 GN=rbcL PE=1 SV=1	8	4	4	4	52.9	6.29	101
Spot 28
P29197	Chaperonin CPN60, mitochondrial OS=Arabidopsis thaliana OX=3702 GN=CPN60 PE=1 SV=2	75	42	200	26	61.2	5.78	8520
Q9LJE4	Chaperonin 60 subunit beta 2, chloroplastic OS=Arabidopsis thaliana OX=3702 GN=CPN60B2 PE=1 SV=1	58	33	129	8	63.3	5.73	4899
Q8L7B5	Chaperonin CPN60-like 1, mitochondrial OS=Arabidopsis thaliana OX=3702 GN=At2g33210 PE=1 SV=1	41	21	95	5	61.9	6.68	3606
Q8RWN9	Dihydrolipoyllysine-residue acetyltransferase component 2 of pyruvate dehydrogenase complex, mitochondrial OS=Arabidopsis thaliana OX=3702 GN=At3g13930 PE=1 SV=2	41	20	69	20	58.4	7.65	2445
C0Z361	Chaperonin 60 subunit beta 3, chloroplastic OS=Arabidopsis thaliana OX=3702 GN=CPN60B3 PE=1 SV=1	37	21	61	4	63.3	5.87	2427
P21238	Chaperonin 60 subunit alpha 1, chloroplastic OS=Arabidopsis thaliana OX=3702 GN=CPN60A1 PE=1 SV=2	31	13	25	11	62	5.19	1191
Q9XI01	Protein disulfide isomerase-like 1-1 OS=Arabidopsis thaliana OX=3702 GN=PDIL1-1 PE=1 SV=1	13	5	8	5	55.6	4.92	244
Spot 30
Q8L7B5	Chaperonin CPN60-like 1, mitochondrial OS=Arabidopsis thaliana OX=3702 GN=At2g33210 PE=1 SV=1	61	37	88	20	61.9	6.68	3470
P29197	Chaperonin CPN60, mitochondrial OS=Arabidopsis thaliana OX=3702 GN=CPN60 PE=1 SV=2	35	22	45	5	61.2	5.78	1598
Q93ZM7	Chaperonin CPN60-like 2, mitochondrial OS=Arabidopsis thaliana OX=3702 GN=At3g13860 PE=1 SV=2	38	25	34	24	60.4	6.1	1139
C0Z361	Chaperonin 60 subunit beta 3, chloroplastic OS=Arabidopsis thaliana OX=3702 GN=CPN60B3 PE=1 SV=1	35	22	26	7	63.3	5.87	1102
P21238	Chaperonin 60 subunit alpha 1, chloroplastic OS=Arabidopsis thaliana OX=3702 GN=CPN60A1 PE=1 SV=2	25	13	14	12	62	5.19	666
Q9LIR4	Dihydroxy-acid dehydratase, chloroplastic OS=Arabidopsis thaliana OX=3702 GN=DHAD PE=1 SV=1	24	15	22	15	64.9	6.23	582
Q8GUM2	Heat shock 70 kDa protein 9, mitochondrial OS=Arabidopsis thaliana OX=3702 GN=HSP70-9 PE=1 SV=1	20	13	14	9	73	5.62	526
O49485	D-3-phosphoglycerate dehydrogenase 1, chloroplastic OS=Arabidopsis thaliana OX=3702 GN=PGDH1 PE=1 SV=1	18	11	14	11	63.3	6.58	517
O04310	Jacalin-related lectin 34 OS=Arabidopsis thaliana OX=3702 GN=JAL34 PE=1 SV=1	15	10	11	10	72.4	5.5	424
Q42290	Probable mitochondrial-processing peptidase subunit beta, mitochondrial OS=Arabidopsis thaliana OX=3702 GN=At3g02090 PE=1 SV=2	18	12	14	12	59.1	6.79	407
Q9SQT8	Bifunctional 3-dehydroquinate dehydratase/shikimate dehydrogenase, chloroplastic OS=Arabidopsis thaliana OX=3702 GN=EMB3004 PE=1 SV=1	17	9	9	9	65.8	6.87	344
P56757	ATP synthase subunit alpha, chloroplastic OS=Arabidopsis thaliana OX=3702 GN=atpA PE=1 SV=1	16	9	9	8	55.3	5.25	320
Q9XI01	Protein disulfide isomerase-like 1-1 OS=Arabidopsis thaliana OX=3702 GN=PDIL1-1 PE=1 SV=1	22	10	10	10	55.6	4.92	316
O04450	T-complex protein 1 subunit epsilon OS=Arabidopsis thaliana OX=3702 GN=CCT5 PE=1 SV=1	17	10	11	10	59.3	5.66	290
O23654	V-type proton ATPase catalytic subunit A OS=Arabidopsis thaliana OX=3702 GN=VHA-A PE=1 SV=1	10	5	5	5	68.8	5.24	263
Q9LDZ0	Heat shock 70 kDa protein 10, mitochondrial OS=Arabidopsis thaliana OX=3702 GN=HSP70-10 PE=1 SV=1	12	7	8	3	72.9	5.78	260
Q8RWN9	Dihydrolipoyllysine-residue acetyltransferase component 2 of pyruvate dehydrogenase complex, mitochondrial OS=Arabidopsis thaliana OX=3702 GN=At3g13930 PE=1 SV=2	10	5	7	4	58.4	7.65	256
Q9STS1	Betaine aldehyde dehydrogenase 2, mitochondrial OS=Arabidopsis thaliana OX=3702 GN=ALDH10A9 PE=1 SV=1	9	5	9	5	54.9	5.52	253
Q5M729	Dihydrolipoyllysine-residue acetyltransferase component 3 of pyruvate dehydrogenase complex, mitochondrial OS=Arabidopsis thaliana OX=3702 GN=At1g54220 PE=1 SV=1	12	6	8	5	58.4	7.84	240
Q8VXZ9	Polyadenylate-binding protein RBP47B' OS=Arabidopsis thaliana OX=3702 GN=RBP47B' PE=2 SV=1	14	6	6	6	46.6	5.69	232
P92549	ATP synthase subunit alpha, mitochondrial OS=Arabidopsis thaliana OX=3702 GN=ATPA PE=1 SV=2	15	8	8	7	55	6.61	228
Q8H103	Glucose-6-phosphate isomerase 1, chloroplastic OS=Arabidopsis thaliana OX=3702 GN=PGI1 PE=1 SV=1	11	6	6	6	67	5.69	224
Spot 31
Q8VZC3	Delta-1-pyrroline-5-carboxylate dehydrogenase 12A1, mitochondrial OS=Arabidopsis thaliana OX=3702 GN=ALDH12A1 PE=2 SV=1	17	11	24	11	61.7	6.73	607
Q8L7N0	T-complex protein 1 subunit zeta 2 OS=Arabidopsis thaliana OX=3702 GN=CCT6B PE=1 SV=1	19	11	14	11	58.9	6.25	450
Q42290	Probable mitochondrial-processing peptidase subunit beta, mitochondrial OS=Arabidopsis thaliana OX=3702 GN=At3g02090 PE=1 SV=2	14	9	9	9	59.1	6.79	281
Q8W4M5	Pyrophosphate--fructose 6-phosphate 1-phosphotransferase subunit beta 1 OS=Arabidopsis thaliana OX=3702 GN=PFP-BETA1 PE=1 SV=1	7	3	3	3	61.4	6.1	164
Q42523	Methylcrotonoyl-CoA carboxylase subunit alpha, mitochondrial OS=Arabidopsis thaliana OX=3702 GN=MCCA PE=1 SV=2	6	4	4	4	80.4	6.9	137
Spot 32
Q9SR37	Beta-glucosidase 23 OS=Arabidopsis thaliana OX=3702 GN=BGLU23 PE=1 SV=1	8	5	27	5	59.7	6.92	523
Spot 33
Q9SR37	Beta-glucosidase 23 OS=Arabidopsis thaliana GN=BGLU23, PYK10; At3g09260 PE=1 SV=1	38.5496	25	100	21	59.683	6.92	2619.97
Q9SE50	Beta-D-glucopyranosyl abscisate beta-glucosidase OS=Arabidopsis thaliana GN=BGLU18 PE=1 SV=2	6.81818	7	28	4	60.421	7.21	468.769
Spot 34
Q9SR37	Beta-glucosidase 23 OS=Arabidopsis thaliana OX=3702 GN=BGLU23 PE=1 SV=1	10	6	18	4	59.7	6.92	404
Q9C525	Beta-glucosidase 21 OS=Arabidopsis thaliana OX=3702 GN=BGLU21 PE=1 SV=1	12	6	15	4	59.6	7.02	314
Spot 36
Q42290	Probable mitochondrial-processing peptidase subunit beta, mitochondrial OS=Arabidopsis thaliana OX=3702 GN=At3g02090 PE=1 SV=2	21	12	46	12	59.1	6.79	1334
Q05758	Ketol-acid reductoisomerase, chloroplastic OS=Arabidopsis thaliana OX=3702 GN=At3g58610 PE=1 SV=2	19	13	28	13	63.8	6.8	695
Q940P8	T-complex protein 1 subunit beta OS=Arabidopsis thaliana OX=3702 GN=CCT2 PE=1 SV=1	13	9	12	9	57.3	5.87	374
Spot 37
Q42290	Probable mitochondrial-processing peptidase subunit beta, mitochondrial OS=Arabidopsis thaliana OX=3702 GN=At3g02090 PE=1 SV=2	42	28	67	28	59.1	6.79	2064
Q8L7K9	NAD-dependent malic enzyme 2, mitochondrial OS=Arabidopsis thaliana OX=3702 GN=NAD-ME2 PE=1 SV=1	22	12	12	12	66.6	7.06	403
P92549	ATP synthase subunit alpha, mitochondrial OS=Arabidopsis thaliana OX=3702 GN=ATPA PE=1 SV=2	19	11	13	10	55	6.61	336
Q05758	Ketol-acid reductoisomerase, chloroplastic OS=Arabidopsis thaliana OX=3702 GN=At3g58610 PE=1 SV=2	18	11	11	11	63.8	6.8	315
Spot 40
Q9C525	Beta-glucosidase 21 OS=Arabidopsis thaliana OX=3702 GN=BGLU21 PE=1 SV=1	22	11	20	7	59.6	7.02	674
Q9SR37	Beta-glucosidase 23 OS=Arabidopsis thaliana OX=3702 GN=BGLU23 PE=1 SV=1	30	15	25	10	59.7	6.92	606
Q9LYG3	NADP-dependent malic enzyme 2 OS=Arabidopsis thaliana OX=3702 GN=NADP-ME2 PE=1 SV=1	10	6	6	6	64.4	6.42	228
Spot 43
Q9C5A9	ATP synthase subunit beta-3, mitochondrial OS=Arabidopsis thaliana OX=3702 GN=At5g08680 PE=1 SV=1	48	26	68	24	59.8	6.49	2409
P19366	ATP synthase subunit beta, chloroplastic OS=Arabidopsis thaliana OX=3702 GN=atpB PE=1 SV=2	47	22	34	20	53.9	5.5	1399
P92549	ATP synthase subunit alpha, mitochondrial OS=Arabidopsis thaliana OX=3702 GN=ATPA PE=1 SV=2	25	16	21	15	55	6.61	729
F4I7I0	Alanine aminotransferase 1, mitochondrial OS=Arabidopsis thaliana OX=3702 GN=ALAAT1 PE=1 SV=1	24	12	14	12	59.8	6.43	569
P25696	Bifunctional enolase 2/transcriptional activator OS=Arabidopsis thaliana OX=3702 GN=ENO2 PE=1 SV=1	23	9	11	9	47.7	5.77	495
Q8W4E2	V-type proton ATPase subunit B3 OS=Arabidopsis thaliana OX=3702 GN=VHA-B3 PE=2 SV=1	27	13	15	4	54.3	5.1	458
Q8VXY9	Ureidoglycolate hydrolase OS=Arabidopsis thaliana OX=3702 GN=UAH PE=1 SV=1	24	11	14	11	51.5	5.64	438
Q9SZN1	V-type proton ATPase subunit B2 OS=Arabidopsis thaliana OX=3702 GN=VHA-B2 PE=1 SV=1	24	12	14	3	54.3	5.15	405
Q9ZW34	Cytosolic enolase 3 OS=Arabidopsis thaliana OX=3702 GN=ENO3 PE=1 SV=1	21	8	9	8	51.6	5.52	362
O23654	V-type proton ATPase catalytic subunit A OS=Arabidopsis thaliana OX=3702 GN=VHA-A PE=1 SV=1	11	6	6	6	68.8	5.24	299
Q9LIR4	Dihydroxy-acid dehydratase, chloroplastic OS=Arabidopsis thaliana OX=3702 GN=DHAD PE=1 SV=1	13	8	10	8	64.9	6.23	286
Q9SZ30	Imidazole glycerol phosphate synthase hisHF, chloroplastic OS=Arabidopsis thaliana OX=3702 GN=HISN4 PE=2 SV=1	16	10	11	10	64.2	6.76	281
O23264	Selenium-binding protein 1 OS=Arabidopsis thaliana OX=3702 GN=SBP1 PE=1 SV=1	11	5	6	5	54	5.67	250
O04310	Jacalin-related lectin 34 OS=Arabidopsis thaliana OX=3702 GN=JAL34 PE=1 SV=1	10	6	6	6	72.4	5.5	244
Q0WM29	Methylmalonate-semialdehyde dehydrogenase [acylating], mitochondrial OS=Arabidopsis thaliana OX=3702 GN=ALDH6B2 PE=1 SV=2	13	8	8	8	65.9	8.59	237
Q93ZM7	Chaperonin CPN60-like 2, mitochondrial OS=Arabidopsis thaliana OX=3702 GN=At3g13860 PE=1 SV=2	11	6	6	6	60.4	6.1	202
Spot 44
Q9C5A9	ATP synthase subunit beta-3, mitochondrial OS=Arabidopsis thaliana GN=At5g08680 PE=2 SV=1	75.6708	43	376	41	59.822	6.49	14125.5
P19366	ATP synthase subunit beta, chloroplastic OS=Arabidopsis thaliana GN=atpB PE=1 SV=2	10.8434	5	26	3	53.9	5.5	818.055
P92549	ATP synthase subunit alpha, mitochondrial OS=Arabidopsis thaliana GN=ATPA PE=1 SV=2	28.9941	17	18	16	55.011	6.61	554.574
P25696	Bifunctional enolase 2/transcriptional activator OS=Arabidopsis thaliana GN=ENO2 PE=1 SV=1	27.7027	10	11	10	47.689	5.77	481.656
Q9SZ30	Imidazole glycerol phosphate synthase hisHF, chloroplastic OS=Arabidopsis thaliana GN=HISN4 PE=2 SV=1	24.4932	14	14	14	64.153	6.76	446.342
Q0WM29	Methylmalonate-semialdehyde dehydrogenase [acylating], mitochondrial OS=Arabidopsis thaliana GN=ALDH6B2 PE=2 SV=2	19.4399	12	14	12	65.885	8.59	429.545
Q9SYG7	Aldehyde dehydrogenase family 7 member B4 OS=Arabidopsis thaliana GN=ALDH7B4 PE=2 SV=3	23.622	12	12	12	54.174	5.54	396
Q9SAK4	Succinate-semialdehyde dehydrogenase, mitochondrial OS=Arabidopsis thaliana GN=ALDH5F1 PE=1 SV=2	18.5606	9	9	9	56.523	6.92	335.609
Q8W4E2	V-type proton ATPase subunit B3 OS=Arabidopsis thaliana GN=VHA-B3 PE=2 SV=1	18.6858	9	10	9	54.278	5.1	261.36
Spot 45
Q9C5A9	ATP synthase subunit beta-3, mitochondrial OS=Arabidopsis thaliana OX=3702 GN=At5g08680 PE=1 SV=1	62	32	87	30	59.8	6.49	3381
P19366	ATP synthase subunit beta, chloroplastic OS=Arabidopsis thaliana OX=3702 GN=atpB PE=1 SV=2	45	21	33	19	53.9	5.5	1430
Q0WM29	Methylmalonate-semialdehyde dehydrogenase [acylating], mitochondrial OS=Arabidopsis thaliana OX=3702 GN=ALDH6B2 PE=1 SV=2	26	16	21	16	65.9	8.59	618
Q9SZ30	Imidazole glycerol phosphate synthase hisHF, chloroplastic OS=Arabidopsis thaliana OX=3702 GN=HISN4 PE=2 SV=1	28	17	22	17	64.2	6.76	567
P25696	Bifunctional enolase 2/transcriptional activator OS=Arabidopsis thaliana OX=3702 GN=ENO2 PE=1 SV=1	24	10	14	10	47.7	5.77	540
P92549	ATP synthase subunit alpha, mitochondrial OS=Arabidopsis thaliana OX=3702 GN=ATPA PE=1 SV=2	23	13	15	12	55	6.61	482
Q9SAK4	Succinate-semialdehyde dehydrogenase, mitochondrial OS=Arabidopsis thaliana OX=3702 GN=ALDH5F1 PE=1 SV=2	17	9	9	9	56.5	6.92	394
Q42290	Probable mitochondrial-processing peptidase subunit beta, mitochondrial OS=Arabidopsis thaliana OX=3702 GN=At3g02090 PE=1 SV=2	18	10	12	10	59.1	6.79	389
Q9SYG7	Aldehyde dehydrogenase family 7 member B4 OS=Arabidopsis thaliana OX=3702 GN=ALDH7B4 PE=2 SV=3	16	8	8	8	54.2	5.54	308
O49485	D-3-phosphoglycerate dehydrogenase 1, chloroplastic OS=Arabidopsis thaliana OX=3702 GN=PGDH1 PE=1 SV=1	10	6	6	4	63.3	6.58	263
Q42521	Glutamate decarboxylase 1 OS=Arabidopsis thaliana OX=3702 GN=GAD1 PE=1 SV=2	17	9	9	9	57	5.53	253
Q93W34	Polyadenylate-binding protein RBP45C OS=Arabidopsis thaliana OX=3702 GN=RBP45C PE=2 SV=1	11	4	6	4	44.9	5.9	224
Q9LIR4	Dihydroxy-acid dehydratase, chloroplastic OS=Arabidopsis thaliana OX=3702 GN=DHAD PE=1 SV=1	13	7	7	7	64.9	6.23	204
Q9FGI6	NADH dehydrogenase [ubiquinone] iron-sulfur protein 1, mitochondrial OS=Arabidopsis thaliana OX=3702 GN=EMB1467 PE=1 SV=2	6	5	6	5	81.5	6.64	198
Q5M729	Dihydrolipoyllysine-residue acetyltransferase component 3 of pyruvate dehydrogenase complex, mitochondrial OS=Arabidopsis thaliana OX=3702 GN=At1g54220 PE=1 SV=1	11	5	5	5	58.4	7.84	184
Q39161	Ferredoxin--nitrite reductase, chloroplastic OS=Arabidopsis thaliana OX=3702 GN=NIR1 PE=1 SV=1	12	7	7	7	65.5	6.28	173
Spot 46
Q0WM29	Methylmalonate-semialdehyde dehydrogenase [acylating], mitochondrial OS=Arabidopsis thaliana OX=3702 GN=ALDH6B2 PE=1 SV=2	35	21	46	21	65.9	8.59	1538
P92549	ATP synthase subunit alpha, mitochondrial OS=Arabidopsis thaliana OX=3702 GN=ATPA PE=1 SV=2	26	17	28	16	55	6.61	798
Q9C5A9	ATP synthase subunit beta-3, mitochondrial OS=Arabidopsis thaliana OX=3702 GN=At5g08680 PE=1 SV=1	25	12	16	12	59.8	6.49	711
Q8RWT8	Serine--tRNA ligase, chloroplastic/mitochondrial OS=Arabidopsis thaliana OX=3702 GN=OVA7 PE=2 SV=1	16	8	10	8	57.3	6.95	323
Q9SZ30	Imidazole glycerol phosphate synthase hisHF, chloroplastic OS=Arabidopsis thaliana OX=3702 GN=HISN4 PE=2 SV=1	16	10	11	10	64.2	6.76	321
Q9FI56	Chaperone protein ClpC1, chloroplastic OS=Arabidopsis thaliana OX=3702 GN=CLPC1 PE=1 SV=1	9	8	8	8	103.4	6.77	314
O49485	D-3-phosphoglycerate dehydrogenase 1, chloroplastic OS=Arabidopsis thaliana OX=3702 GN=PGDH1 PE=1 SV=1	12	7	7	7	63.3	6.58	283
Q9SU63	Aldehyde dehydrogenase family 2 member B4, mitochondrial OS=Arabidopsis thaliana OX=3702 GN=ALDH2B4 PE=1 SV=1	18	9	9	8	58.6	7.46	276
Q9LI77	Glutamyl-tRNA(Gln) amidotransferase subunit A, chloroplastic/mitochondrial OS=Arabidopsis thaliana OX=3702 GN=GATA PE=2 SV=1	11	4	4	4	57.1	6.57	261
Q9SQI8	Dihydrolipoyllysine-residue acetyltransferase component 4 of pyruvate dehydrogenase complex, chloroplastic OS=Arabidopsis thaliana OX=3702 GN=LTA2 PE=2 SV=1	14	5	5	3	50	8.37	242
Q9SAK4	Succinate-semialdehyde dehydrogenase, mitochondrial OS=Arabidopsis thaliana OX=3702 GN=ALDH5F1 PE=1 SV=2	13	6	6	6	56.5	6.92	226
Q9FGI6	NADH dehydrogenase [ubiquinone] iron-sulfur protein 1, mitochondrial OS=Arabidopsis thaliana OX=3702 GN=EMB1467 PE=1 SV=2	6	4	4	4	81.5	6.64	210
O23255	Adenosylhomocysteinase 1 OS=Arabidopsis thaliana OX=3702 GN=SAHH1 PE=1 SV=1	11	6	7	6	53.3	5.97	201
Q8L7K9	NAD-dependent malic enzyme 2, mitochondrial OS=Arabidopsis thaliana OX=3702 GN=NAD-ME2 PE=1 SV=1	11	6	6	6	66.6	7.06	185
Spot 47
Q9SAK4	Succinate-semialdehyde dehydrogenase, mitochondrial OS=Arabidopsis thaliana OX=3702 GN=ALDH5F1 PE=1 SV=2	46	29	62	29	56.5	6.92	2093
Q9LI77	Glutamyl-tRNA(Gln) amidotransferase subunit A, chloroplastic/mitochondrial OS=Arabidopsis thaliana OX=3702 GN=GATA PE=2 SV=1	31	14	22	14	57.1	6.57	979
Q42290	Probable mitochondrial-processing peptidase subunit beta, mitochondrial OS=Arabidopsis thaliana OX=3702 GN=At3g02090 PE=1 SV=2	33	19	25	19	59.1	6.79	869
Q9SQI8	Dihydrolipoyllysine-residue acetyltransferase component 4 of pyruvate dehydrogenase complex, chloroplastic OS=Arabidopsis thaliana OX=3702 GN=LTA2 PE=2 SV=1	34	13	17	11	50	8.37	668
O49485	D-3-phosphoglycerate dehydrogenase 1, chloroplastic OS=Arabidopsis thaliana OX=3702 GN=PGDH1 PE=1 SV=1	22	14	16	14	63.3	6.58	633
O23255	Adenosylhomocysteinase 1 OS=Arabidopsis thaliana OX=3702 GN=SAHH1 PE=1 SV=1	24	15	18	15	53.3	5.97	547
Q0WM29	Methylmalonate-semialdehyde dehydrogenase [acylating], mitochondrial OS=Arabidopsis thaliana OX=3702 GN=ALDH6B2 PE=1 SV=2	21	12	15	12	65.9	8.59	537
Q94A28	Aconitate hydratase 2, mitochondrial OS=Arabidopsis thaliana OX=3702 GN=ACO2 PE=1 SV=3	12	13	16	12	108.4	7.15	485
Q9FM01	UDP-glucose 6-dehydrogenase 4 OS=Arabidopsis thaliana OX=3702 GN=UGD4 PE=1 SV=1	24	11	11	5	53.1	5.85	445
P92549	ATP synthase subunit alpha, mitochondrial OS=Arabidopsis thaliana OX=3702 GN=ATPA PE=1 SV=2	19	10	11	10	55	6.61	407
O04983	Biotin carboxylase, chloroplastic OS=Arabidopsis thaliana OX=3702 GN=CAC2 PE=1 SV=1	21	12	13	12	58.4	7.25	360
Q9FLW9	Plastidial pyruvate kinase 2 OS=Arabidopsis thaliana OX=3702 GN=PKP2 PE=1 SV=1	13	6	8	6	63.5	7.03	332
Q9C8P0	Dihydrolipoyllysine-residue acetyltransferase component 5 of pyruvate dehydrogenase complex, chloroplastic OS=Arabidopsis thaliana OX=3702 GN=EMB3003 PE=2 SV=1	21	7	8	5	48.3	8.78	315
Q9C5A9	ATP synthase subunit beta-3, mitochondrial OS=Arabidopsis thaliana OX=3702 GN=At5g08680 PE=1 SV=1	14	7	7	7	59.8	6.49	295
F4HZG9	Intermediate cleaving peptidase 55, mitochondrial OS=Arabidopsis thaliana OX=3702 GN=ICP55 PE=1 SV=1	16	8	9	8	54.9	7.33	290
Q944P7	Leucine aminopeptidase 2, chloroplastic OS=Arabidopsis thaliana OX=3702 GN=LAP2 PE=2 SV=2	15	7	7	4	61.3	7.08	289
P56765	Acetyl-coenzyme A carboxylase carboxyl transferase subunit beta, chloroplastic OS=Arabidopsis thaliana OX=3702 GN=accD PE=1 SV=2	14	6	6	6	55.6	6.24	254
Q8RX72	Leucine aminopeptidase 3, chloroplastic OS=Arabidopsis thaliana OX=3702 GN=LAP3 PE=2 SV=1	13	6	6	3	61.3	6.7	212
Q9SU63	Aldehyde dehydrogenase family 2 member B4, mitochondrial OS=Arabidopsis thaliana OX=3702 GN=ALDH2B4 PE=1 SV=1	14	7	7	7	58.6	7.46	200
Q9ZVA4	EP1-like glycoprotein 3 OS=Arabidopsis thaliana OX=3702 GN=At1g78850 PE=1 SV=1	8	4	4	4	49	7.65	170
Spot 48
Q9SU63	Aldehyde dehydrogenase family 2 member B4, mitochondrial OS=Arabidopsis thaliana OX=3702 GN=ALDH2B4 PE=1 SV=1	47	29	54	26	58.6	7.46	1928
P92549	ATP synthase subunit alpha, mitochondrial OS=Arabidopsis thaliana OX=3702 GN=ATPA PE=1 SV=2	42	27	50	26	55	6.61	1636
Q9C8P0	Dihydrolipoyllysine-residue acetyltransferase component 5 of pyruvate dehydrogenase complex, chloroplastic OS=Arabidopsis thaliana OX=3702 GN=EMB3003 PE=2 SV=1	34	17	28	17	48.3	8.78	1306
Q94AR8	3-isopropylmalate dehydratase large subunit, chloroplastic OS=Arabidopsis thaliana OX=3702 GN=IIL1 PE=1 SV=1	34	16	22	16	55	7.84	918
Q8S528	Aldehyde dehydrogenase family 2 member B7, mitochondrial OS=Arabidopsis thaliana OX=3702 GN=ALDH2B7 PE=1 SV=2	30	15	20	12	58.1	7.33	721
Q9ZVA4	EP1-like glycoprotein 3 OS=Arabidopsis thaliana OX=3702 GN=At1g78850 PE=1 SV=1	15	5	5	5	49	7.65	258
Q9C5A9	ATP synthase subunit beta-3, mitochondrial OS=Arabidopsis thaliana OX=3702 GN=At5g08680 PE=1 SV=1	14	7	7	7	59.8	6.49	242
Q9S7B5	Threonine synthase 1, chloroplastic OS=Arabidopsis thaliana OX=3702 GN=TS1 PE=1 SV=1	17	9	10	9	57.7	7.42	242
Q9SIB9	Aconitate hydratase 3, mitochondrial OS=Arabidopsis thaliana OX=3702 GN=ACO3 PE=1 SV=2	8	9	9	8	108.1	7.17	201
Spot 49
P92549	ATP synthase subunit alpha, mitochondrial OS=Arabidopsis thaliana GN=ATPA PE=1 SV=2	58.9744	44	238	43	55.011	6.61	7164.3
Q8S528	Aldehyde dehydrogenase family 2 member B7, mitochondrial OS=Arabidopsis thaliana GN=ALDH2B7 PE=2 SV=2	41.1985	22	30	20	58.116	7.33	1228.21
Q9S7B5	Threonine synthase 1, chloroplastic OS=Arabidopsis thaliana GN=TS1 PE=1 SV=1	33.8403	18	31	18	57.74	7.42	932.864
Q9C5A9	ATP synthase subunit beta-3, mitochondrial OS=Arabidopsis thaliana GN=At5g08680 PE=2 SV=1	36.6726	16	20	15	59.822	6.49	802.06
P56757	ATP synthase subunit alpha, chloroplastic OS=Arabidopsis thaliana GN=atpA PE=1 SV=1	17.5542	10	25	9	55.294	5.25	591.249
O03042	Ribulose bisphosphate carboxylase large chain OS=Arabidopsis thaliana GN=rbcL PE=1 SV=1	31.7328	18	24	18	52.922	6.29	580.015
Q94AR8	3-isopropylmalate dehydratase large subunit, chloroplastic OS=Arabidopsis thaliana GN=IIL1 PE=1 SV=1	22.5933	9	12	9	54.979	7.84	482.501
Q9M5K2	Dihydrolipoyl dehydrogenase 2, mitochondrial OS=Arabidopsis thaliana GN=LPD2 PE=1 SV=1	23.4714	14	14	14	53.952	7.03	377.655
P19366	ATP synthase subunit beta, chloroplastic OS=Arabidopsis thaliana GN=atpB PE=1 SV=2	17.4699	7	7	6	53.9	5.5	275.819
Q9SU63	Aldehyde dehydrogenase family 2 member B4, mitochondrial OS=Arabidopsis thaliana GN=ALDH2B4 PE=2 SV=1	15.9851	8	9	6	58.552	7.46	271.539
P21238	Chaperonin 60 subunit alpha 1, chloroplastic OS=Arabidopsis thaliana GN=CPN60A1 PE=1 SV=2	12.628	7	7	6	62.034	5.19	247.94
P42770	Glutathione reductase, chloroplastic OS=Arabidopsis thaliana GN=EMB2360 PE=2 SV=1	10.4425	6	6	6	60.814	7.87	235.096
O65902	Cyclase-associated protein 1 OS=Arabidopsis thaliana GN=CAP1 PE=2 SV=1	17.6471	6	6	6	50.938	6.65	216.938
Spot 50
Q94AR8	3-isopropylmalate dehydratase large subunit, chloroplastic OS=Arabidopsis thaliana OX=3702 GN=IIL1 PE=1 SV=1	46	21	42	21	55	7.84	1676
P92549	ATP synthase subunit alpha, mitochondrial OS=Arabidopsis thaliana OX=3702 GN=ATPA PE=1 SV=2	39	25	46	24	55	6.61	1361
Q9SU63	Aldehyde dehydrogenase family 2 member B4, mitochondrial OS=Arabidopsis thaliana OX=3702 GN=ALDH2B4 PE=1 SV=1	23	13	16	11	58.6	7.46	522
Q9C8P0	Dihydrolipoyllysine-residue acetyltransferase component 5 of pyruvate dehydrogenase complex, chloroplastic OS=Arabidopsis thaliana OX=3702 GN=EMB3003 PE=2 SV=1	21	8	9	8	48.3	8.78	386
Q8S528	Aldehyde dehydrogenase family 2 member B7, mitochondrial OS=Arabidopsis thaliana OX=3702 GN=ALDH2B7 PE=1 SV=2	22	11	11	9	58.1	7.33	326
P42770	Glutathione reductase, chloroplastic OS=Arabidopsis thaliana OX=3702 GN=EMB2360 PE=2 SV=1	11	5	6	5	60.8	7.87	244
Q9S7B5	Threonine synthase 1, chloroplastic OS=Arabidopsis thaliana OX=3702 GN=TS1 PE=1 SV=1	14	7	8	7	57.7	7.42	212
Spot 51
Q9ZU25	Probable mitochondrial-processing peptidase subunit alpha-1, mitochondrial OS=Arabidopsis thaliana GN=At1g51980 PE=1 SV=1	67.992	33	130	33	54.368	6.33	4366.11
Q9SZX3	Argininosuccinate synthase, chloroplastic OS=Arabidopsis thaliana GN=At4g24830 PE=1 SV=3	37.8543	22	25	22	53.812	6.67	889.014
Q39161	Ferredoxin--nitrite reductase, chloroplastic OS=Arabidopsis thaliana GN=NIR1 PE=1 SV=1	33.1058	19	23	19	65.464	6.28	772.071
Q42290	Probable mitochondrial-processing peptidase subunit beta, mitochondrial OS=Arabidopsis thaliana GN=At3g02090 PE=1 SV=2	24.4821	15	16	15	59.123	6.79	541.425
Q9C9C4	Enolase 1, chloroplastic OS=Arabidopsis thaliana GN=ENO1 PE=1 SV=1	24.3187	12	12	12	51.442	6.13	441.565
Q9FVT2	Probable elongation factor 1-gamma 2 OS=Arabidopsis thaliana GN=At1g57720 PE=1 SV=1	21.7918	8	9	4	46.37	5.71	323.147
P46309	Glutamate--cysteine ligase, chloroplastic OS=Arabidopsis thaliana GN=GSH1 PE=1 SV=2	14.5594	11	12	11	58.525	6.57	293.911
Q9C5A9	ATP synthase subunit beta-3, mitochondrial OS=Arabidopsis thaliana GN=At5g08680 PE=2 SV=1	15.7424	9	9	9	59.822	6.49	287.615
Q9FK07	CLP protease regulatory subunit CLPX1, mitochondrial OS=Arabidopsis thaliana GN=CLPX1 PE=2 SV=1	13.6442	6	6	6	61.926	7.78	254.276
O23255	Adenosylhomocysteinase 1 OS=Arabidopsis thaliana GN=SAHH1 PE=1 SV=1	12.1649	7	7	7	53.344	5.97	239.485
P05466	3-phosphoshikimate 1-carboxyvinyltransferase, chloroplastic OS=Arabidopsis thaliana GN=At2g45300 PE=2 SV=3	13.0769	8	8	8	55.699	6.7	224.165
Spot 52
O04309	Jacalin-related lectin 35 OS=Arabidopsis thaliana OX=3702 GN=JAL35 PE=1 SV=1	49	18	40	18	48.5	5.26	1508
F4I7I0	Alanine aminotransferase 1, mitochondrial OS=Arabidopsis thaliana OX=3702 GN=ALAAT1 PE=1 SV=1	24	12	16	12	59.8	6.43	642
Q9M7Z1	Lipoamide acyltransferase component of branched-chain alpha-keto acid dehydrogenase complex, mitochondrial OS=Arabidopsis thaliana OX=3702 GN=BCE2 PE=1 SV=1	24	11	15	11	52.7	6.76	590
Q39161	Ferredoxin--nitrite reductase, chloroplastic OS=Arabidopsis thaliana OX=3702 GN=NIR1 PE=1 SV=1	17	10	11	10	65.5	6.28	438
P05466	3-phosphoshikimate 1-carboxyvinyltransferase, chloroplastic OS=Arabidopsis thaliana OX=3702 GN=At2g45300 PE=2 SV=3	14	7	7	7	55.7	6.7	295
P55228	Glucose-1-phosphate adenylyltransferase small subunit, chloroplastic OS=Arabidopsis thaliana OX=3702 GN=APS1 PE=2 SV=2	14	7	8	7	56.6	6.57	278
O23654	V-type proton ATPase catalytic subunit A OS=Arabidopsis thaliana OX=3702 GN=VHA-A PE=1 SV=1	10	5	5	5	68.8	5.24	241
Q9LVW7	Carbamoyl-phosphate synthase small chain, chloroplastic OS=Arabidopsis thaliana OX=3702 GN=CARA PE=1 SV=1	16	7	7	7	47	6.02	232
Q9ZU25	Probable mitochondrial-processing peptidase subunit alpha-1, mitochondrial OS=Arabidopsis thaliana OX=3702 GN=At1g51980 PE=1 SV=1	11	5	5	5	54.4	6.33	221
Q9C9C4	Enolase 1, chloroplastic OS=Arabidopsis thaliana OX=3702 GN=ENO1 PE=1 SV=1	9	4	5	4	51.4	6.13	210
Q94B35	4-hydroxy-3-methylbut-2-enyl diphosphate reductase, chloroplastic OS=Arabidopsis thaliana OX=3702 GN=ISPH PE=2 SV=1	14	7	7	7	52.7	6.07	203
P0CJ46	Actin-1 OS=Arabidopsis thaliana OX=3702 GN=ACT1 PE=1 SV=1	10	4	4	4	41.8	5.49	155
Q9CAI7	Eukaryotic initiation factor 4A-3 OS=Arabidopsis thaliana OX=3702 GN=TIF4A-3 PE=1 SV=1	11	4	4	4	46.7	5.33	149
Q9SZX3	Argininosuccinate synthase, chloroplastic OS=Arabidopsis thaliana OX=3702 GN=At4g24830 PE=1 SV=3	7	4	4	4	53.8	6.67	143
P46309	Glutamate--cysteine ligase, chloroplastic OS=Arabidopsis thaliana OX=3702 GN=GSH1 PE=1 SV=2	10	6	7	6	58.5	6.57	136
Spot 54
Q9SIB9	Aconitate hydratase 3, mitochondrial OS=Arabidopsis thaliana GN=ACO3 (carry over from sample 5??)	14.7475	20	26	13	108.133	7.17	641.102
Q9C5A9	ATP synthase subunit beta-3, mitochondrial OS=Arabidopsis thaliana GN=At5g08680 PE=2 SV=1	23.4347	15	18	15	59.822	6.49	579.365
O49485	D-3-phosphoglycerate dehydrogenase 1, chloroplastic OS=Arabidopsis thaliana GN=PGDH1 PE=1 SV=1	15.9204	10	10	10	63.286	6.58	434.252
Q96292	Actin-2 OS=Arabidopsis thaliana GN=ACT2 PE=1 SV=1	36.3395	15	16	4	41.85	5.58	467.042
P53492	Actin-7 OS=Arabidopsis thaliana GN=ACT7 PE=1 SV=1	32.0955	14	15	3	41.709	5.49	421.158
Q9SFH9	Delta-aminolevulinic acid dehydratase 1, chloroplastic OS=Arabidopsis thaliana GN=HEMB1; At1g69740 PE=2 SV=1	19.5349	8	8	8	46.661	7.31	357.649
Q8L733	Putative transferase At4g12130, mitochondrial OS=Arabidopsis thaliana GN=At4g12130 PE=1 SV=1	18.3206	7	7	7	43.501	6.73	264.869
Q9SU63	Aldehyde dehydrogenase family 2 member B4, mitochondrial OS=Arabidopsis thaliana GN=ALDH2B4 PE=2 SV=1	15.7993	8	8	6	58.552	7.46	242.395
Q1H583	GDSL esterase/lipase 22 OS=Arabidopsis thaliana GN=GLL22 PE=1 SV=1	9.20716	3	4	3	43.166	7.11	209.048
Q42290	Probable mitochondrial-processing peptidase subunit beta, mitochondrial OS=Arabidopsis thaliana GN=At3g02090 PE=1 SV=2	13.5593	6	6	6	59.123	6.79	208.7
O49482	Cinnamyl alcohol dehydrogenase 5 OS=Arabidopsis thaliana GN=CAD5 PE=1 SV=1	18.2073	7	8	7	38.718	5.67	204.125
F4IW47	Transketolase-2, chloroplastic OS=Arabidopsis thaliana GN=TKL-2 PE=1 SV=1	7.01754	5	5	5	79.872	6.58	186.509
Q9FPF0	Protein DJ-1 homolog A OS=Arabidopsis thaliana GN=DJ1A PE=1 SV=1	15.8163	7	7	7	41.831	5.41	181.314
P21240	Chaperonin 60 subunit beta 1, chloroplastic OS=Arabidopsis thaliana GN=CPN60B1 PE=1 SV=3	7.66667	4	4	4	63.77	6.51	170.127
Spot 55
Q9C5A9	ATP synthase subunit beta-3, mitochondrial OS=Arabidopsis thaliana GN=At5g08680 PE=2 SV=1	47.7639	20	28	20	59.822	6.49	1191.24
O49485	D-3-phosphoglycerate dehydrogenase 1, chloroplastic OS=Arabidopsis thaliana GN=PGDH1 PE=1 SV=1	37.1476	19	23	19	63.286	6.58	1067.31
Q0WM29	Methylmalonate-semialdehyde dehydrogenase [acylating], mitochondrial OS=Arabidopsis thaliana GN=ALDH6B2; At2g14170 PE=2 SV=2	26.8534	14	14	14	65.885	8.59	558.922
Q9SFH9	Delta-aminolevulinic acid dehydratase 1, chloroplastic OS=Arabidopsis thaliana GN=HEMB1 PE=2 SV=1	19.5349	8	8	8	46.661	7.31	382.229
P53492	Actin-7 OS=Arabidopsis thaliana GN=ACT7 PE=1 SV=1	26.5252	10	10	3	41.709	5.49	251.354
Q96292	Actin-2 OS=Arabidopsis thaliana GN=ACT2 PE=1 SV=1	25.7294	10	10	3	41.85	5.58	231.767
Q43127	Glutamine synthetase, chloroplastic/mitochondrial OS=Arabidopsis thaliana GN=GLN2 PE=1 SV=1	12.093	6	7	6	47.381	6.87	208.731
O04310	Jacalin-related lectin 34 OS=Arabidopsis thaliana GN=JAL34 PE=1 SV=1	10.2128	6	6	6	72.43	5.5	204.243
P92549	ATP synthase subunit alpha, mitochondrial OS=Arabidopsis thaliana GN=ATPA PE=1 SV=2	11.2426	6	6	6	55.011	6.61	190.39
Q9SUS9	Probable cysteine protease RDL5 OS=Arabidopsis thaliana GN=RDL5 PE=2 SV=1	17.5202	7	8	7	40.685	5.86	179.917
Spot 56
Q9LIK9	ATP sulfurylase 1, chloroplastic OS=Arabidopsis thaliana GN=APS1 PE=1 SV=1	17.7106	8	9	8	51.427	6.81	279.217
Q9SR15	Tryptophan--tRNA ligase, cytoplasmic OS=Arabidopsis thaliana GN=At3g04600 PE=2 SV=1	22.1393	7	7	7	45.725	5.95	279.046
P92549	ATP synthase subunit alpha, mitochondrial OS=Arabidopsis thaliana GN=ATPA PE=1 SV=2	12.6233	7	7	6	55.011	6.61	259.939
Q9C5A9	ATP synthase subunit beta-3, mitochondrial OS=Arabidopsis thaliana GN=At5g08680 PE=2 SV=1	13.2379	6	6	6	59.822	6.49	252.471
Q8S528	Aldehyde dehydrogenase family 2 member B7, mitochondrial OS=Arabidopsis thaliana GN=ALDH2B7; AT1G23800; PE=2 SV=2	14.794	8	8	8	58.116	7.33	241.241
Q9FJ95	Sorbitol dehydrogenase OS=Arabidopsis thaliana GN=SDH PE=1 SV=1	14.011	5	5	5	39.23	5.97	198.68
P20115	Citrate synthase 4, mitochondrial OS=Arabidopsis thaliana GN=CSY4 PE=1 SV=3	14.7679	7	8	7	52.749	6.89	192.323
Q9SZ30	Imidazole glycerol phosphate synthase hisHF, chloroplastic OS=Arabidopsis thaliana GN=HISN4 PE=2 SV=1	8.61486	5	5	5	64.153	6.76	154.178
Q9LVI9	Dihydropyrimidine dehydrogenase (NADP(+)), chloroplastic OS=Arabidopsis thaliana GN=PYD1 PE=1 SV=1	10.5634	5	5	5	46.816	6.8	149.099
O49485	D-3-phosphoglycerate dehydrogenase 1, chloroplastic OS=Arabidopsis thaliana GN=PGDH1 PE=1 SV=1	5.63847	4	4	4	63.286	6.58	137.116
Q96529	Adenylosuccinate synthetase, chloroplastic OS=Arabidopsis thaliana GN=PURA PE=1 SV=1	9.79592	4	4	4	52.931	7.14	121.56
Q9SR37	Beta-glucosidase 23 OS=Arabidopsis thaliana GN=BGLU23 PE=1 SV=1	7.44275	5	5	5	59.683	6.92	116.82
Q94A94	Diaminopimelate decarboxylase 2, chloroplastic OS=Arabidopsis thaliana GN=LYSA2 PE=1 SV=1	5.93047	3	3	3	54.13	6.67	103.793
Q38946	Glutamate dehydrogenase 2 OS=Arabidopsis thaliana GN=GDH2 PE=1 SV=1	10.9489	4	4	4	44.671	6.54	96.2487
Spot 57
Q9LIK9	ATP sulfurylase 1, chloroplastic OS=Arabidopsis thaliana GN=APS1 PE=1 SV=1	33.0454	18	20	18	51.427	6.81	508.639
Q8S528	Aldehyde dehydrogenase family 2 member B7, mitochondrial OS=Arabidopsis thaliana GN=ALDH2B7 PE=2 SV=2	20.9738	11	11	9	58.116	7.33	396.239
P59232	Ubiquitin-40S ribosomal protein S27a-2 OS=Arabidopsis thaliana GN=RPS27AB PE=2 SV=2	21.6561	5	12	5	17.801	9.8	326.176
Q9SU63	Aldehyde dehydrogenase family 2 member B4, mitochondrial OS=Arabidopsis thaliana GN=ALDH2B4 PE=2 SV=1	14.4981	7	7	5	58.552	7.46	266.673
P20115	Citrate synthase 4, mitochondrial OS=Arabidopsis thaliana GN=CSY4 PE=1 SV=3	13.9241	7	7	7	52.749	6.89	227.822
Q96529	Adenylosuccinate synthetase, chloroplastic OS=Arabidopsis thaliana GN=PURA PE=1 SV=1	14.898	7	7	7	52.931	7.14	214.034
Spot 58
P20115	Citrate synthase 4, mitochondrial OS=Arabidopsis thaliana GN=CSY4 , AT2G44350, PE=1 SV=3	39.6624	23	53	20	52.749	6.89	1404.42
Q96529	Adenylosuccinate synthetase, chloroplastic OS=Arabidopsis thaliana GN=PURA PE=1 SV=1	26.5306	17	33	17	52.931	7.14	641.767
Q9SRZ6	Cytosolic isocitrate dehydrogenase [NADP] OS=Arabidopsis thaliana GN=CICDH PE=2 SV=1	30.9756	16	18	13	45.717	6.57	536.66
P29197	Chaperonin CPN60, mitochondrial OS=Arabidopsis thaliana GN=CPN60 PE=1 SV=2	14.9047	9	9	9	61.242	5.78	235.35
P92549	ATP synthase subunit alpha, mitochondrial OS=Arabidopsis thaliana GN=ATPA PE=1 SV=2	15.7791	9	9	8	55.011	6.61	206.823
O49485	D-3-phosphoglycerate dehydrogenase 1, chloroplastic OS=Arabidopsis thaliana GN=PGDH1 PE=1 SV=1	8.62355	6	6	6	63.286	6.58	198.616
Q9FPJ8	Polyadenylate-binding protein RBP45A OS=Arabidopsis thaliana GN=RBP45A PE=2 SV=1	16.5375	8	9	6	42.297	6.55	176.327
Q9FFF4	Acetolactate synthase small subunit 1, chloroplastic OS=Arabidopsis thaliana GN=VAT1 PE=1 SV=1	10.4822	5	5	5	52.298	7.28	146.038
Q9FNK4	Ornithine aminotransferase, mitochondrial OS=Arabidopsis thaliana GN=DELTA-OAT PE=1 SV=1	7.57895	4	4	4	52.145	7.44	110.746
Spot 59
P52410	3-oxoacyl-[acyl-carrier-protein] synthase I, chloroplastic OS=Arabidopsis thaliana OX=3702 GN=KAS1 PE=1 SV=2	21	12	20	12	50.4	8.06	860
P93033	Fumarate hydratase 1, mitochondrial OS=Arabidopsis thaliana OX=3702 GN=FUM1 PE=1 SV=2	27	15	19	7	53	7.88	562
A8MS68	Dihydrolipoyl dehydrogenase 1, chloroplastic OS=Arabidopsis thaliana OX=3702 GN=LPD1 PE=2 SV=1	18	10	14	5	66.6	8.41	480
Q9SR37	Beta-glucosidase 23 OS=Arabidopsis thaliana OX=3702 GN=BGLU23 PE=1 SV=1	9	5	8	3	59.7	6.92	247
P56765	Acetyl-coenzyme A carboxylase carboxyl transferase subunit beta, chloroplastic OS=Arabidopsis thaliana OX=3702 GN=accD PE=1 SV=2	14	6	6	6	55.6	6.24	218
Q94CE5	Gamma-aminobutyrate transaminase POP2, mitochondrial OS=Arabidopsis thaliana OX=3702 GN=POP2 PE=1 SV=1	10	4	4	4	55.2	7.94	188
Spot 60
P93033	Fumarate hydratase 1, mitochondrial OS=Arabidopsis thaliana OX=3702 GN=FUM1 PE=1 SV=2	25	13	17	7	53	7.88	507
Spot 61
P93033	Fumarate hydratase 1, mitochondrial OS=Arabidopsis thaliana OX=3702 GN=FUM1 PE=1 SV=2	40	21	35	10	53	7.88	1115
Spot 62
Q9SDS7	V-type proton ATPase subunit C OS=Arabidopsis thaliana OX=3702 GN=VHA-C PE=1 SV=1	52	23	118	23	42.6	5.54	3925
O82662	Succinate--CoA ligase [ADP-forming] subunit beta, mitochondrial OS=Arabidopsis thaliana OX=3702 GN=At2g20420 PE=1 SV=1	48	23	79	23	45.3	6.71	2552
Q9C5A9	ATP synthase subunit beta-3, mitochondrial OS=Arabidopsis thaliana OX=3702 GN=At5g08680 PE=1 SV=1	25	11	20	11	59.8	6.49	683
Q9M8M7	Acetylornithine aminotransferase, chloroplastic/mitochondrial OS=Arabidopsis thaliana OX=3702 GN=WIN1 PE=1 SV=1	16	7	17	7	48.8	6.8	663
P93032	Isocitrate dehydrogenase [NAD] regulatory subunit 2, mitochondrial OS=Arabidopsis thaliana OX=3702 GN=IDH2 PE=1 SV=2	24	7	10	7	39.6	6.55	399
Q9ZU25	Probable mitochondrial-processing peptidase subunit alpha-1, mitochondrial OS=Arabidopsis thaliana OX=3702 GN=At1g51980 PE=1 SV=1	10	5	9	5	54.4	6.33	335
Q9S762	ATP phosphoribosyltransferase 1, chloroplastic OS=Arabidopsis thaliana OX=3702 GN=HISN1A PE=1 SV=1	13	4	6	4	44.5	6.43	300
Q9T0K7	3-hydroxyisobutyryl-CoA hydrolase-like protein 3, mitochondrial OS=Arabidopsis thaliana OX=3702 GN=At4g13360 PE=1 SV=2	14	6	11	6	46.2	6.67	265
Q9LV09	Protein BOBBER 1 OS=Arabidopsis thaliana OX=3702 GN=BOB1 PE=1 SV=1	17	5	9	5	34.5	5.34	214
Spot 63
O82662	Succinate--CoA ligase [ADP-forming] subunit beta, mitochondrial OS=Arabidopsis thaliana GN=At2g20420 PE=1 SV=1	66.9834	42	210	42	45.317	26085	6699.62
Q9SQI8	Dihydrolipoyllysine-residue acetyltransferase component 4 of pyruvate dehydrogenase complex, chloroplastic OS=Arabidopsis thaliana GN=LTA2 PE=2 SV=1	33.125	10	20	10	50.049	8.37	798.285
Q9SDS7	V-type proton ATPase subunit C OS=Arabidopsis thaliana GN=VHA-C PE=1 SV=1	24.8	11	22	11	42.593	5.54	610.772
P92549	ATP synthase subunit alpha, mitochondrial OS=Arabidopsis thaliana GN=ATPA PE=1 SV=2	16.568	9	14	9	55.011	6.61	472.862
Q9M8M7	Acetylornithine aminotransferase, chloroplastic/mitochondrial OS=Arabidopsis thaliana GN=WIN1 PE=1 SV=1	16.1926	7	11	7	48.797	6.8	408.527
Q9ZT91	Elongation factor Tu, mitochondrial OS=Arabidopsis thaliana GN=TUFA PE=1 SV=1	11.2335	5	5	5	49.379	6.7	223.485
Q9C5A9	ATP synthase subunit beta-3, mitochondrial OS=Arabidopsis thaliana GN=At5g08680 PE=2 SV=1	12.3435	6	8	6	59.822	6.49	218.833
P93032	Isocitrate dehydrogenase [NAD] regulatory subunit 2, mitochondrial OS=Arabidopsis thaliana GN=IDH2 PE=1 SV=2	14.1689	5	6	5	39.565	6.55	210.404
Spot 64
Q38946	Glutamate dehydrogenase 2 OS=Arabidopsis thaliana OX=3702 GN=GDH2 PE=1 SV=1	36	15	33	11	44.7	6.54	1137
Q9ZT91	Elongation factor Tu, mitochondrial OS=Arabidopsis thaliana OX=3702 GN=TUFA PE=1 SV=1	36	17	26	17	49.4	6.7	941
Q1H583	GDSL esterase/lipase 22 OS=Arabidopsis thaliana OX=3702 GN=GLL22 PE=1 SV=1	30	8	10	8	43.2	7.11	451
Q96255	Phosphoserine aminotransferase 1, chloroplastic OS=Arabidopsis thaliana OX=3702 GN=PSAT1 PE=1 SV=1	23	9	11	4	47.3	8.06	407
Q9SWG0	Isovaleryl-CoA dehydrogenase, mitochondrial OS=Arabidopsis thaliana OX=3702 GN=IVD PE=1 SV=2	20	8	9	8	44.7	7.53	316
P92549	ATP synthase subunit alpha, mitochondrial OS=Arabidopsis thaliana OX=3702 GN=ATPA PE=1 SV=2	16	9	12	8	55	6.61	291
Q9M401	Branched-chain-amino-acid aminotransferase 3, chloroplastic OS=Arabidopsis thaliana OX=3702 GN=BCAT3 PE=1 SV=1	17	8	10	8	44.9	8.1	289
Q9SIE1	Bifunctional aspartate aminotransferase and glutamate/aspartate-prephenate aminotransferase OS=Arabidopsis thaliana OX=3702 GN=PAT PE=1 SV=2	12	5	6	5	51	7.9	241
Q9LVI9	Dihydropyrimidine dehydrogenase (NADP(+)), chloroplastic OS=Arabidopsis thaliana OX=3702 GN=PYD1 PE=1 SV=1	8	4	5	4	46.8	6.8	190
P24102	Peroxidase 22 OS=Arabidopsis thaliana OX=3702 GN=PER22 PE=1 SV=2	11	5	6	3	38.1	6	179
Q9LHB9	Peroxidase 32 OS=Arabidopsis thaliana OX=3702 GN=PER32 PE=1 SV=3	12	5	5	3	38.8	6.67	175
Spot 65
P14671	Tryptophan synthase beta chain 1, chloroplastic OS=Arabidopsis thaliana OX=3702 GN=TSB1 PE=2 SV=1	21	11	19	11	50.9	6.84	559
Q38946	Glutamate dehydrogenase 2 OS=Arabidopsis thaliana OX=3702 GN=GDH2 PE=1 SV=1	22	8	14	8	44.7	6.54	539
Q1H583	GDSL esterase/lipase 22 OS=Arabidopsis thaliana OX=3702 GN=GLL22 PE=1 SV=1	17	5	10	5	43.2	7.11	392
Q9LVI9	Dihydropyrimidine dehydrogenase (NADP(+)), chloroplastic OS=Arabidopsis thaliana OX=3702 GN=PYD1 PE=1 SV=1	13	5	8	5	46.8	6.8	349
Q8LPJ5	Isocitrate dehydrogenase [NADP], chloroplastic/mitochondrial OS=Arabidopsis thaliana OX=3702 GN=At5g14590 PE=1 SV=1	10	4	8	4	54.2	7.97	322
P20115	Citrate synthase 4, mitochondrial OS=Arabidopsis thaliana OX=3702 GN=CSY4 PE=1 SV=3	11	5	8	5	52.7	6.89	213
Spot 66
Q9ZT91	Elongation factor Tu, mitochondrial OS=Arabidopsis thaliana OX=3702 GN=TUFA PE=1 SV=1	35	19	31	19	49.4	6.7	1177
Q38946	Glutamate dehydrogenase 2 OS=Arabidopsis thaliana OX=3702 GN=GDH2 PE=1 SV=1	35	15	18	15	44.7	6.54	648
Q9SIE1	Bifunctional aspartate aminotransferase and glutamate/aspartate-prephenate aminotransferase OS=Arabidopsis thaliana OX=3702 GN=PAT PE=1 SV=2	28	13	16	13	51	7.9	548
P24102	Peroxidase 22 OS=Arabidopsis thaliana OX=3702 GN=PER22 PE=1 SV=2	22	10	15	8	38.1	6	526
Q96255	Phosphoserine aminotransferase 1, chloroplastic OS=Arabidopsis thaliana OX=3702 GN=PSAT1 PE=1 SV=1	18	6	7	3	47.3	8.06	275
Q9SHP0	Phosphoserine aminotransferase 2, chloroplastic OS=Arabidopsis thaliana OX=3702 GN=PSAT2 PE=1 SV=1	20	7	7	4	46.6	8.06	275
Q9SWG0	Isovaleryl-CoA dehydrogenase, mitochondrial OS=Arabidopsis thaliana OX=3702 GN=IVD PE=1 SV=2	20	7	9	7	44.7	7.53	239
Q9M401	Branched-chain-amino-acid aminotransferase 3, chloroplastic OS=Arabidopsis thaliana OX=3702 GN=BCAT3 PE=1 SV=1	12	6	7	6	44.9	8.1	237
Spot 67
Q38946	Glutamate dehydrogenase	52.3114	24	65	18	44.671	6.54	2098.23
Q43314	Glutamate dehydrogenase 1 OS=Arabidopsis thaliana GN=GDH1 PE=2 SV=1	21.1679	10	16	4	44.496	6.86	536.862
Q1H583	GDSL esterase/lipase 22 OS=Arabidopsis thaliana GN=GLL22 PE=1 SV=1	25.3197	7	12	7	43.166	7.11	487.238
Spot 70
P25858	Glyceraldehyde-3-phosphate dehydrogenase GAPC1, cytosolic OS=Arabidopsis thaliana OX=3702 GN=GAPC1 PE=1 SV=2	42	18	75	16	36.9	7.12	2181
Q93Z70	Probable N-acetyl-gamma-glutamyl-phosphate reductase, chloroplastic OS=Arabidopsis thaliana OX=3702 GN=At2g19940 PE=1 SV=2	21	8	20	8	44.1	8.29	764
Q1H583	GDSL esterase/lipase 22 OS=Arabidopsis thaliana OX=3702 GN=GLL22 PE=1 SV=1	24	6	15	6	43.2	7.11	502
Spot 71
P25858	Glyceraldehyde-3-phosphate dehydrogenase GAPC1, cytosolic OS=Arabidopsis thaliana OX=3702 GN=GAPC1 PE=1 SV=2	53	21	38	19	36.9	7.12	1141
Q1H583	GDSL esterase/lipase 22 OS=Arabidopsis thaliana OX=3702 GN=GLL22 PE=1 SV=1	32	10	14	10	43.2	7.11	598
O65271	Bifunctional protein FolD 4, chloroplastic OS=Arabidopsis thaliana OX=3702 GN=FOLD4 PE=1 SV=1	21	8	11	8	38.7	8.28	434
Q9SAJ6	Glyceraldehyde-3-phosphate dehydrogenase GAPCP1, chloroplastic OS=Arabidopsis thaliana OX=3702 GN=GAPCP1 PE=1 SV=1	24	10	11	8	44.8	8.63	413
Q93Z70	Probable N-acetyl-gamma-glutamyl-phosphate reductase, chloroplastic OS=Arabidopsis thaliana OX=3702 GN=At2g19940 PE=1 SV=2	20	8	8	8	44.1	8.29	317
P57720	Chorismate synthase, chloroplastic OS=Arabidopsis thaliana OX=3702 GN=EMB1144 PE=2 SV=2	18	6	8	6	47.3	8.12	301
P92947	Monodehydroascorbate reductase, chloroplastic/mitochondrial OS=Arabidopsis thaliana OX=3702 GN=MDAR5 PE=1 SV=3	16	7	8	7	53.3	8.02	299
Q9LHB9	Peroxidase 32 OS=Arabidopsis thaliana OX=3702 GN=PER32 PE=1 SV=3	13	5	5	5	38.8	6.67	175
P46643	Aspartate aminotransferase, mitochondrial OS=Arabidopsis thaliana OX=3702 GN=ASP1 PE=1 SV=1	14	6	6	6	47.7	8.19	148
O49506	Peroxisomal (S)-2-hydroxy-acid oxidase GLO5 OS=Arabidopsis thaliana OX=3702 GN=GLO5 PE=1 SV=1	14	5	5	5	40.5	8.31	126
Spot 72
Q1H583	GDSL esterase/lipase 22 OS=Arabidopsis thaliana GN=GLL22 PE=1 SV=1	56.0102	21	74	16	43.166	7.11	2757
P46645	Aspartate aminotransferase, cytoplasmic isozyme 1 OS=Arabidopsis thaliana GN=ASP2 PE=1 SV=2	39.5062	15	22	15	44.239	7.28	877.897
Q8LFC0	Isocitrate dehydrogenase [NAD] regulatory subunit 1, mitochondrial OS=Arabidopsis thaliana GN=IDH1 PE=1 SV=2	22.3433	9	16	9	39.602	8.13	502.43
P46643	Aspartate aminotransferase, mitochondrial OS=Arabidopsis thaliana GN=ASP1 PE=1 SV=1	23.4884	9	10	9	47.727	8.19	287.525
Q9LHB9	Peroxidase 32 OS=Arabidopsis thaliana GN=PER32 PE=1 SV=3	7.95455	3	5	3	38.822	6.67	194.47
Q9C525	Beta-glucosidase 21 OS=Arabidopsis thaliana GN=BGLU21 PE=1 SV=1	9.73282	5	7	3	59.626	7.02	193.616
Spot 73
Q1H583	GDSL esterase/lipase 22 OS=Arabidopsis thaliana OX=3702 GN=GLL22 PE=1 SV=1	23	8	11	8	43.2	7.11	491
Q9SR37	Beta-glucosidase 23 OS=Arabidopsis thaliana OX=3702 GN=BGLU23 PE=1 SV=1	21	11	21	6	59.7	6.92	489
Q8W4H8	Inactive GDSL esterase/lipase-like protein 23 OS=Arabidopsis thaliana OX=3702 GN=GLL23 PE=1 SV=1	15	5	7	5	43.1	8.07	391
P57720	Chorismate synthase, chloroplastic OS=Arabidopsis thaliana OX=3702 GN=EMB1144 PE=2 SV=2	17	5	6	5	47.3	8.12	241
Q9LHB9	Peroxidase 32 OS=Arabidopsis thaliana OX=3702 GN=PER32 PE=1 SV=3	13	5	5	5	38.8	6.67	170
Q56WD9	3-ketoacyl-CoA thiolase 2, peroxisomal OS=Arabidopsis thaliana OX=3702 GN=PED1 PE=1 SV=2	11	3	3	3	48.5	8.34	124
Spot 74
Q56WD9	3-ketoacyl-CoA thiolase 2, peroxisomal OS=Arabidopsis thaliana OX=3702 GN=PED1 PE=1 SV=2	32	12	29	12	48.5	8.34	1204
Q9SMU8	Peroxidase 34 OS=Arabidopsis thaliana OX=3702 GN=PER34 PE=1 SV=1	15	4	11	4	38.8	7.64	404
Spot 75
Q1H583	GDSL esterase/lipase 22 OS=Arabidopsis thaliana OX=3702 GN=GLL22 PE=1 SV=1	15	5	7	5	43.2	7.11	360
Q9LHB9	Peroxidase 32 OS=Arabidopsis thaliana OX=3702 GN=PER32 PE=1 SV=3	18	7	8	6	38.8	6.67	314
O65271	Bifunctional protein FolD 4, chloroplastic OS=Arabidopsis thaliana OX=3702 GN=FOLD4 PE=1 SV=1	18	6	8	6	38.7	8.28	291
P68209	Succinate--CoA ligase [ADP-forming] subunit alpha-1, mitochondrial OS=Arabidopsis thaliana OX=3702 GN=At5g08300 PE=1 SV=1	14	6	7	6	36.1	8.27	279
Q9S757	Bifunctional L-3-cyanoalanine synthase/cysteine synthase C1, mitochondrial OS=Arabidopsis thaliana OX=3702 GN=CYSC1 PE=1 SV=1	14	5	5	5	39.9	8.54	158
Q9SAJ6	Glyceraldehyde-3-phosphate dehydrogenase GAPCP1, chloroplastic OS=Arabidopsis thaliana OX=3702 GN=GAPCP1 PE=1 SV=1	11	4	4	4	44.8	8.63	137
Spot 76
Q9S757	Bifunctional L-3-cyanoalanine synthase/cysteine synthase C1, mitochondrial OS=Arabidopsis thaliana OX=3702 GN=CYSC1 PE=1 SV=1	38	15	82	15	39.9	8.54	2221
P68209	Succinate--CoA ligase [ADP-forming] subunit alpha-1, mitochondrial OS=Arabidopsis thaliana OX=3702 GN=At5g08300 PE=1 SV=1	7	3	11	3	36.1	8.27	242
Q9ZU52	Fructose-bisphosphate aldolase 3, chloroplastic OS=Arabidopsis thaliana OX=3702 GN=FBA3 PE=1 SV=1	11	4	6	4	42.3	8.09	186
Spot 77
P68209	Succinate--CoA ligase [ADP-forming] subunit alpha-1, mitochondrial OS=Arabidopsis thaliana OX=3702 GN=At5g08300 PE=1 SV=1	41	12	60	7	36.1	8.27	2177
Q9M0V6	Ferredoxin-NADP reductase, root isozyme 1, chloroplastic OS=Arabidopsis thaliana OX=3702 GN=RFNR1 PE=2 SV=2	35	14	33	9	42.4	8.6	924
Q9S757	Bifunctional L-3-cyanoalanine synthase/cysteine synthase C1, mitochondrial OS=Arabidopsis thaliana OX=3702 GN=CYSC1 PE=1 SV=1	19	6	12	6	39.9	8.54	297
Spot 78
Q9S9P8	Ferredoxin--NADP reductase, root isozyme 2, chloroplastic OS=Arabidopsis thaliana OX=3702 GN=RFNR2 PE=1 SV=1	12	6	24	3	42.8	8.6	514
P68209	Succinate--CoA ligase [ADP-forming] subunit alpha-1, mitochondrial OS=Arabidopsis thaliana OX=3702 GN=At5g08300 PE=1 SV=1	10	4	13	4	36.1	8.27	281
Q9LHB9	Peroxidase 32 OS=Arabidopsis thaliana OX=3702 GN=PER32 PE=1 SV=3	9	3	10	3	38.8	6.67	279
Spot 79
Q8LCE1	Glutamine synthetase cytosolic isozyme 1-2 OS=Arabidopsis thaliana OX=3702 GN=GLN1-2 PE=1 SV=2	10	5	14	3	39.2	5.27	340
Q9SHJ6	Peroxisomal and mitochondrial division factor 2 OS=Arabidopsis thaliana OX=3702 GN=PMD2 PE=1 SV=1	18	6	7	6	36.1	4.81	334
Q8RWN9	Dihydrolipoyllysine-residue acetyltransferase component 2 of pyruvate dehydrogenase complex, mitochondrial OS=Arabidopsis thaliana OX=3702 GN=At3g13930 PE=1 SV=2	9	4	6	4	58.4	7.65	262
Q9FFR3	6-phosphogluconate dehydrogenase, decarboxylating 2, chloroplastic OS=Arabidopsis thaliana OX=3702 GN=At5g41670 PE=1 SV=1	13	7	7	3	53.3	5.8	231
Q84W65	SufE-like protein 1, chloroplastic/mitochondrial OS=Arabidopsis thaliana OX=3702 GN=SUFE1 PE=1 SV=2	13	5	7	5	40.8	5.64	222
Q9ZU25	Probable mitochondrial-processing peptidase subunit alpha-1, mitochondrial OS=Arabidopsis thaliana OX=3702 GN=At1g51980 PE=1 SV=1	7	3	5	3	54.4	6.33	221
Q38799	Pyruvate dehydrogenase E1 component subunit beta-1, mitochondrial OS=Arabidopsis thaliana OX=3702 GN=PDH2 PE=1 SV=2	10	3	4	3	39.2	5.83	193
P82869	Peptidyl-prolyl cis-trans isomerase CYP37, chloroplastic OS=Arabidopsis thaliana OX=3702 GN=CYP37 PE=1 SV=3	11	5	5	5	50.5	7.06	177
Q9LIK0	Plastidial pyruvate kinase 1, chloroplastic OS=Arabidopsis thaliana OX=3702 GN=PKP1 PE=1 SV=1	9	4	4	4	65.1	5.92	142
O64688	Pyruvate dehydrogenase E1 component subunit beta-3, chloroplastic OS=Arabidopsis thaliana OX=3702 GN=E1-BETA-2 PE=2 SV=1	7	3	4	3	44	5.8	138
P0CJ46	Actin-1 OS=Arabidopsis thaliana OX=3702 GN=ACT1 PE=1 SV=1	10	4	4	4	41.8	5.49	137
Q42290	Probable mitochondrial-processing peptidase subunit beta, mitochondrial OS=Arabidopsis thaliana OX=3702 GN=At3g02090 PE=1 SV=2	5	3	3	3	59.1	6.79	116
Q9SSK7	MLP-like protein 34 OS=Arabidopsis thaliana OX=3702 GN=MLP34 PE=2 SV=1	8	3	3	3	35.5	5.25	99
Q8GUM2	Heat shock 70 kDa protein 9, mitochondrial OS=Arabidopsis thaliana OX=3702 GN=HSP70-9 PE=1 SV=1	4	4	4	4	73	5.62	88
P92549	ATP synthase subunit alpha, mitochondrial OS=Arabidopsis thaliana OX=3702 GN=ATPA PE=1 SV=2	6	3	3	3	55	6.61	80
O49485	D-3-phosphoglycerate dehydrogenase 1, chloroplastic OS=Arabidopsis thaliana OX=3702 GN=PGDH1 PE=1 SV=1	5	3	3	3	63.3	6.58	75
Spot 80
Q38799	Pyruvate dehydrogenase E1 component subunit beta-1, mitochondrial OS=Arabidopsis thaliana OX=3702 GN=PDH2 PE=1 SV=2	38	14	148	14	39.2	5.83	5933
Q9SYT0	Annexin D1 OS=Arabidopsis thaliana OX=3702 GN=ANN1 PE=1 SV=1	41	12	54	12	36.2	5.38	1926
Spot 81
Q38799	Pyruvate dehydrogenase E1 component subunit beta-1, mitochondrial OS=Arabidopsis thaliana OX=3702 GN=PDH2 PE=1 SV=2	34	10	29	10	39.2	5.83	1098
Q9ZU25	Probable mitochondrial-processing peptidase subunit alpha-1, mitochondrial OS=Arabidopsis thaliana OX=3702 GN=At1g51980 PE=1 SV=1	18	10	18	10	54.4	6.33	593
Q9FWA3	6-phosphogluconate dehydrogenase, decarboxylating 3 OS=Arabidopsis thaliana OX=3702 GN=At3g02360 PE=2 SV=1	18	10	16	10	53.5	7.42	433
Q43725	Cysteine synthase, mitochondrial OS=Arabidopsis thaliana OX=3702 GN=OASC PE=1 SV=3	28	8	10	8	45.8	8.18	314
Q5XF75	Elongation factor Ts, mitochondrial OS=Arabidopsis thaliana OX=3702 GN=EFTS PE=1 SV=1	14	5	6	5	43.2	6.6	229
P32962	Nitrilase 2 OS=Arabidopsis thaliana OX=3702 GN=NIT2 PE=1 SV=1	15	5	6	5	37.1	5.55	186
Q9SYT0	Annexin D1 OS=Arabidopsis thaliana OX=3702 GN=ANN1 PE=1 SV=1	14	4	4	4	36.2	5.38	136
Spot 82
Q9LKA3	Malate dehydrogenase 2, mitochondrial OS=Arabidopsis thaliana OX=3702 GN=At3g15020 PE=1 SV=1	38	13	72	6	35.9	8.19	3162
Q9SN86	Malate dehydrogenase, chloroplastic OS=Arabidopsis thaliana OX=3702 GN=At3g47520 PE=1 SV=1	26	10	38	8	42.4	8.51	1274
P47999	Cysteine synthase, chloroplastic/chromoplastic OS=Arabidopsis thaliana OX=3702 GN=OASB PE=1 SV=2	42	13	33	13	41.6	8.02	1139
Q9SLA8	Enoyl-[acyl-carrier-protein] reductase [NADH], chloroplastic OS=Arabidopsis thaliana OX=3702 GN=MOD1 PE=1 SV=1	23	9	29	9	41.2	9	742
P94111	Protein STRICTOSIDINE SYNTHASE-LIKE 12 OS=Arabidopsis thaliana OX=3702 GN=SSL12 PE=2 SV=2	15	5	16	5	35.3	5.81	496
Q9SAJ6	Glyceraldehyde-3-phosphate dehydrogenase GAPCP1, chloroplastic OS=Arabidopsis thaliana OX=3702 GN=GAPCP1 PE=1 SV=1	13	5	9	5	44.8	8.63	303
O65396	Aminomethyltransferase, mitochondrial OS=Arabidopsis thaliana OX=3702 GN=GDCST PE=2 SV=1	14	4	6	4	44.4	8.37	159
Spot 83
Q9SN86	Malate dehydrogenase, chloroplastic OS=Arabidopsis thaliana GN=At3g47520 PE=1 SV=1	38.2134	15	37	14	42.379	8.51 (?)	1147.39
Q9SLA8	Enoyl-[acyl-carrier-protein] reductase [NADH], chloroplastic OS=Arabidopsis thaliana GN=MOD1 PE=1 SV=1	20.2564	9	20	9	41.188	9	516.508
Q9ZP06	Malate dehydrogenase 1, mitochondrial OS=Arabidopsis thaliana GN=At1g53240 PE=1 SV=1	21.1144	7	8	6	35.782	8.35	293.003
P47999	Cysteine synthase, chloroplastic/chromoplastic OS=Arabidopsis thaliana GN=OASB PE=1 SV=2	20.9184	9	9	9	41.63	8.02	270.384
Q9ZU52	Fructose-bisphosphate aldolase 3, chloroplastic OS=Arabidopsis thaliana GN=FBA3 PE=1 SV=1	16.1125	7	7	7	42.301	8.09	212.712
F4JAU3	Prolyl 4-hydroxylase 2 OS=Arabidopsis thaliana GN=P4H2 PE=1 SV=1	13.3779	3	3	3	32.999	6.35	203.325
Q9SI16	Peroxidase 15 OS=Arabidopsis thaliana GN=PER15 PE=2 SV=1	12.1302	4	4	4	37.056	5.45	185.021
Q94CE5	Gamma-aminobutyrate transaminase POP2, mitochondrial OS=Arabidopsis thaliana GN=POP2 PE=1 SV=1	10.5159	6	7	6	55.152	7.94	175.46
O49485	D-3-phosphoglycerate dehydrogenase 1, chloroplastic OS=Arabidopsis thaliana GN=PGDH1 PE=1 SV=1	7.13101	5	5	5	63.286	6.58	165.583
P92549	ATP synthase subunit alpha, mitochondrial OS=Arabidopsis thaliana GN=ATPA PE=1 SV=2	6.70611	4	4	4	55.011	6.61	136.245
Q8L7R2	Homoserine kinase OS=Arabidopsis thaliana GN=HSK PE=1 SV=1	9.72973	4	4	4	38.504	8.29	103.239
Spot 84
Q96511	Peroxidase 69 OS=Arabidopsis thaliana GN=PER69 PE=1 SV=1	17.8248	7	7	7	35.657	9.29	235.759
Q43729	Peroxidase 57 OS=Arabidopsis thaliana GN=PER57 PE=1 SV=1	17.8914	5	5	5	34.076	10.05	206.02
Q1H583	GDSL esterase/lipase 22 OS=Arabidopsis thaliana GN=GLL22 PE=1 SV=1	11.7647	3	4	3	43.166	7.11	194.03
Spot 85
Q9ZU52	Fructose-bisphosphate aldolase 3, chloroplastic OS=Arabidopsis thaliana GN=FBA3 PE=1 SV=1	46.8031	22	41	22	42.301	8.09	1252.76
Q9SR37	Beta-glucosidase 23 OS=Arabidopsis thaliana GN=BGLU23 At3g16420PE=1 SV=1 ????	41.0305	22	52	15	59.683	6.92	1100.56
Q9LHE5		41.7476	14	18	14	34.228	6.81	657.747
P52410	3-oxoacyl-[acyl-carrier-protein] synthase I, chloroplastic OS=Arabidopsis thaliana GN=KAS1 PE=1 SV=2	20.7188	12	12	12	50.381	8.06	481.793
P68209	Succinate--CoA ligase [ADP-forming] subunit alpha-1, mitochondrial OS=Arabidopsis thaliana GN=At5g08300 PE=1 SV=1	25.9366	9	10	3	36.129	8.27	293.476
Q9SAJ6	Glyceraldehyde-3-phosphate dehydrogenase GAPCP1, chloroplastic OS=Arabidopsis thaliana GN=GAPCP1 PE=1 SV=1	15.1659	6	6	6	44.803	8.63	259.843
Q8L7R2	Homoserine kinase OS=Arabidopsis thaliana GN=HSK PE=1 SV=1	20.8108	9	9	9	38.504	8.29	255.473
O50039	Ornithine carbamoyltransferase, chloroplastic OS=Arabidopsis thaliana GN=OTC PE=1 SV=2	18.4	9	12	9	40.976	7.56	246.413
Q9SE96	GEM-like protein 1 OS=Arabidopsis thaliana GN=FIP1 PE=1 SV=1	16.9884	4	4	4	27.941	6.64	186.49
Q94CE5	Gamma-aminobutyrate transaminase POP2, mitochondrial OS=Arabidopsis thaliana GN=POP2 PE=1 SV=1	10.5159	6	6	6	55.152	7.94	184.073
Q9ZP06	Malate dehydrogenase 1, mitochondrial OS=Arabidopsis thaliana GN=At1g53240 PE=1 SV=1	17.5953	5	5	5	35.782	8.35	167.73
Q9SUT2	Peroxidase 39 OS=Arabidopsis thaliana GN=PER39 PE=1 SV=1	15.9509	5	6	5	35.578	6.98	149.748
Spot 86
O64530	Thiosulfate/3-mercaptopyruvate sulfurtransferase 1, mitochondrial OS=Arabidopsis thaliana OX=3702 GN=STR1 PE=1 SV=1	29	12	37	12	41.9	6.39	1352
Q96262	Plasma membrane-associated cation-binding protein 1 OS=Arabidopsis thaliana OX=3702 GN=PCAP1 PE=1 SV=1	62	16	35	16	24.6	4.96	1306
Q42112	60S acidic ribosomal protein P0-2 OS=Arabidopsis thaliana OX=3702 GN=RPP0B PE=1 SV=2	22	7	13	7	34.1	5.07	353
Q9SUK9	Probable protein phosphatase 2C 55 OS=Arabidopsis thaliana OX=3702 GN=At4g16580 PE=2 SV=2	12	5	5	5	50.3	8.1	225
Q9ZP06	Malate dehydrogenase 1, mitochondrial OS=Arabidopsis thaliana OX=3702 GN=At1g53240 PE=1 SV=1	16	5	5	5	35.8	8.35	223
Q8RWN9	Dihydrolipoyllysine-residue acetyltransferase component 2 of pyruvate dehydrogenase complex, mitochondrial OS=Arabidopsis thaliana OX=3702 GN=At3g13930 PE=1 SV=2	9	4	5	4	58.4	7.65	199
Q9LFG2	Diaminopimelate epimerase, chloroplastic OS=Arabidopsis thaliana OX=3702 GN=DAPF PE=1 SV=1	8	3	4	3	39	5.68	193
Q38799	Pyruvate dehydrogenase E1 component subunit beta-1, mitochondrial OS=Arabidopsis thaliana OX=3702 GN=PDH2 PE=1 SV=2	14	4	4	4	39.2	5.83	188
O80574	4-hydroxy-tetrahydrodipicolinate reductase 1, chloroplastic OS=Arabidopsis thaliana OX=3702 GN=DAPB1 PE=1 SV=2	19	5	7	5	37.5	6.46	167
Q5M729	Dihydrolipoyllysine-residue acetyltransferase component 3 of pyruvate dehydrogenase complex, mitochondrial OS=Arabidopsis thaliana OX=3702 GN=At1g54220 PE=1 SV=1	13	5	6	5	58.4	7.84	147
O04311	Jacalin-related lectin 33 OS=Arabidopsis thaliana OX=3702 GN=JAL33 PE=1 SV=1	16	4	4	4	32	5.22	145
Q42533	Biotin carboxyl carrier protein of acetyl-CoA carboxylase 1, chloroplastic OS=Arabidopsis thaliana OX=3702 GN=BCCP1 PE=1 SV=2	13	4	5	4	29.6	9.06	142
P56757	ATP synthase subunit alpha, chloroplastic OS=Arabidopsis thaliana OX=3702 GN=atpA PE=1 SV=1	10	5	5	5	55.3	5.25	137
Q8LAC4	Probable uridine nucleosidase 2 OS=Arabidopsis thaliana OX=3702 GN=URH2 PE=2 SV=1	10	3	3	3	34.6	5.21	123
Q9C6I6	Electron transfer flavoprotein subunit alpha, mitochondrial OS=Arabidopsis thaliana OX=3702 GN=ETFA PE=1 SV=1	16	4	4	4	38.4	6.92	121
Spot 87
O04314	PYK10-binding protein 1 OS=Arabidopsis thaliana GN=PBP1 PE=1 SV=1	52.349	19	80	17	32.138	5.77	2669.73
P92549	ATP synthase subunit alpha, mitochondrial OS=Arabidopsis thaliana GN=ATPA PE=1 SV=2	21.1045	13	14	12	55.011	6.61	474.583
Q9ZU52	Fructose-bisphosphate aldolase 3, chloroplastic OS=Arabidopsis thaliana GN=FBA3 PE=1 SV=1	24.0409	11	11	11	42.301	8.09	310.837
Spot 88
O04311	Jacalin-related lectin 33 OS=Arabidopsis thaliana GN=JAL33, At3g16450 PE=1 SV=1	62.3333	28	104	28	32.003	5.22	3409.38
Q9LXC9	Soluble inorganic pyrophosphatase 6, chloroplastic OS=Arabidopsis thaliana GN=PPA6 PE=1 SV=1	31.6667	16	23	16	33.359	6.01	625.702
O81439	Probable plastid-lipid-associated protein 1, chloroplastic OS=Arabidopsis thaliana GN=PAP1 PE=1 SV=1	25.4717	8	8	8	34.927	5.6	334.701
Q9LK29	Cytochrome c1 1, heme protein, mitochondrial OS=Arabidopsis thaliana GN=CYC11 PE=1 SV=1	36.8078	7	8	3	33.629	6.13	331.163
O04314	PYK10-binding protein 1 OS=Arabidopsis thaliana GN=PBP1 PE=1 SV=1	20.4698	6	12	5	32.138	5.77	301.71
Q9LZ23	ACT domain-containing protein ACR12 OS=Arabidopsis thaliana GN=ACR12 PE=2 SV=1	18.9369	7	8	7	33.221	5.48	267.8
O04202	Eukaryotic translation initiation factor 3 subunit F OS=Arabidopsis thaliana GN=TIF3F1 PE=1 SV=1	26.9625	6	6	6	31.842	5.14	260.393
Spot 89
P92549	ATP synthase subunit alpha, mitochondrial OS=Arabidopsis thaliana OX=3702 GN=ATPA PE=1 SV=2	22	12	51	12	55	6.61	1529
Q9M5K2	Dihydrolipoyl dehydrogenase 2, mitochondrial OS=Arabidopsis thaliana OX=3702 GN=LPD2 PE=1 SV=1	11	6	13	3	54	7.03	315
Q96250	ATP synthase subunit gamma, mitochondrial OS=Arabidopsis thaliana OX=3702 GN=ATPC PE=1 SV=1	17	6	11	6	35.4	8.9	268
Q9LJE4	Chaperonin 60 subunit beta 2, chloroplastic OS=Arabidopsis thaliana OX=3702 GN=CPN60B2 PE=1 SV=1	9	5	6	5	63.3	5.73	183
Q9SJ12	Probable ATP synthase 24 kDa subunit, mitochondrial OS=Arabidopsis thaliana OX=3702 GN=At2g21870 PE=1 SV=1	12	3	7	3	27.6	6.67	179
Q42553	Isopentenyl-diphosphate Delta-isomerase II, chloroplastic OS=Arabidopsis thaliana OX=3702 GN=IPP2 PE=1 SV=1	12	3	5	3	32.6	6.55	177
Spot 90
Q9SJ12	Probable ATP synthase 24 kDa subunit, mitochondrial OS=Arabidopsis thaliana OX=3702 GN=At2g21870 PE=1 SV=1	64	20	83	20	27.6	6.67	2488
P92549	ATP synthase subunit alpha, mitochondrial OS=Arabidopsis thaliana OX=3702 GN=ATPA PE=1 SV=2	9	4	13	4	55	6.61	470
Q9ZW85	3-isopropylmalate dehydratase small subunit 3 OS=Arabidopsis thaliana OX=3702 GN=At2g43090 PE=1 SV=1	11	3	13	3	26.8	6.77	382
P41088	Chalcone--flavonone isomerase 1 OS=Arabidopsis thaliana OX=3702 GN=CHI1 PE=1 SV=2	15	4	4	4	26.6	5.5	125
Spot 91
Q39258	V-type proton ATPase subunit E1 OS=Arabidopsis thaliana OX=3702 GN=VHA-E1 PE=1 SV=2	56	19	80	19	26	6.4	2296
P46248	Aspartate aminotransferase, chloroplastic OS=Arabidopsis thaliana OX=3702 GN=ASP5 PE=1 SV=2	23	10	23	10	49.8	8.15	688
Q9S7E4	Formate dehydrogenase, chloroplastic/mitochondrial OS=Arabidopsis thaliana OX=3702 GN=FDH1 PE=1 SV=1	15	6	20	6	42.4	7.5	499
P25858	Glyceraldehyde-3-phosphate dehydrogenase GAPC1, cytosolic OS=Arabidopsis thaliana OX=3702 GN=GAPC1 PE=1 SV=2	14	5	12	4	36.9	7.12	355
Spot 92
O82514	Adenylate kinase 4 OS=Arabidopsis thaliana OX=3702 GN=ADK1 PE=1 SV=2	65	19	134	16	26.9	7.36	4529
Q9SR37	Beta-glucosidase 23 OS=Arabidopsis thaliana OX=3702 GN=BGLU23 PE=1 SV=1	9	6	31	3	59.7	6.92	644
Q9FK35	Adenylate kinase 3 OS=Arabidopsis thaliana OX=3702 GN=ADK2 PE=1 SV=1	40	11	20	8	27.3	7.37	534
Q9C6B3	Gamma carbonic anhydrase 2, mitochondrial OS=Arabidopsis thaliana OX=3702 GN=GAMMACA2 PE=1 SV=1	30	7	15	7	30	7.24	325
Q9SCL7	Acetylglutamate kinase, chloroplastic OS=Arabidopsis thaliana OX=3702 GN=NAGK PE=1 SV=1	19	6	8	6	36.6	8.92	276
Q93YQ3	Formyltetrahydrofolate deformylase 1, mitochondrial OS=Arabidopsis thaliana OX=3702 GN=PURU1 PE=1 SV=1	11	4	5	4	36.4	8.03	231
Spot 93
Q9C6B3	Gamma carbonic anhydrase 2, mitochondrial OS=Arabidopsis thaliana OX=3702 GN=GAMMACA2 PE=1 SV=1	72	18	96	18	30	7.24	3657
O04331	Prohibitin-3, mitochondrial OS=Arabidopsis thaliana OX=3702 GN=PHB3 PE=1 SV=1	44	9	15	3	30.4	7.64	653
O82514	Adenylate kinase 4 OS=Arabidopsis thaliana OX=3702 GN=ADK1 PE=1 SV=2	43	9	20	8	26.9	7.36	601
Q9FK35	Adenylate kinase 3 OS=Arabidopsis thaliana OX=3702 GN=ADK2 PE=1 SV=1	23	6	8	5	27.3	7.37	238
P30186	Proteasome subunit alpha type-7-A OS=Arabidopsis thaliana OX=3702 GN=PAD1 PE=1 SV=1	16	4	5	4	27.3	7.37	213
Spot 95
O04331	Prohibitin-3, mitochondrial OS=Arabidopsis thaliana OX=3702 GN=PHB3 PE=1 SV=1	43	10	34	4	30.4	7.64	1318
Q9SMX3	Mitochondrial outer membrane protein porin 3 OS=Arabidopsis thaliana OX=3702 GN=VDAC3 PE=1 SV=3	27	5	10	5	29.2	8.21	404
Spot 96
Q9SMX3	Mitochondrial outer membrane protein porin 3 OS=Arabidopsis thaliana OX=3702 GN=VDAC3 PE=1 SV=3	39	9	27	7	29.2	8.21	1122
O04331	Prohibitin-3, mitochondrial OS=Arabidopsis thaliana OX=3702 GN=PHB3 PE=1 SV=1	20	5	13	5	30.4	7.64	475
Q9FHR8	Delta(3,5)-Delta(2,4)-dienoyl-CoA isomerase, peroxisomal OS=Arabidopsis thaliana OX=3702 GN=DCI1 PE=2 SV=1	19	4	8	4	29.9	7.75	265
Spot 97
Q9SMX3	Mitochondrial outer membrane protein porin 3 OS=Arabidopsis thaliana GN=VDAC3 PE=1 SV=3	67.5182	18	46	14	29.193	8.21	1468.1
Q9SRH5	Mitochondrial outer membrane protein porin 1 OS=Arabidopsis thaliana GN=VDAC1 PE=1 SV=3	21.7391	9	19	5	29.407	8.73	515.906
O04331	Prohibitin-3, mitochondrial OS=Arabidopsis thaliana GN=PHB3 PE=1 SV=1	30.3249	9	10	3	30.381	7.64	354.153
Q9FJX3	Mitochondrial outer membrane protein porin 2 OS=Arabidopsis thaliana GN=VDAC2 PE=1 SV=1	13.0435	5	6	5	29.576	8.85	213.939
Q8LBZ7	Succinate dehydrogenase [ubiquinone] iron-sulfur subunit 1, mitochondrial OS=Arabidopsis thaliana GN=SDH2-1 PE=1 SV=2	11.828	6	7	6	31.151	8.44	194.01
P33207	3-oxoacyl-[acyl-carrier-protein] reductase, chloroplastic OS=Arabidopsis thaliana GN=At1g24360 PE=1 SV=2	16.6144	6	6	6	33.527	9.41	175.222
Q96511	Peroxidase 69 OS=Arabidopsis thaliana GN=PER69 PE=1 SV=1	15.71	5	5	5	35.657	9.29	159.706
Spot 99
Q9SRH5	Mitochondrial outer membrane protein porin 1 OS=Arabidopsis thaliana GN=VDAC1 PE=1 SV=3	46.0145	17	43	13	29.407	8.73	1190.83
P29197	Chaperonin CPN60, mitochondrial OS=Arabidopsis thaliana GN=CPN60 PE=1 SV=2	24.4367	16	17	16	61.242	5.78	485.586
Q9SMX3	Mitochondrial outer membrane protein porin 3 OS=Arabidopsis thaliana GN=VDAC3 PE=1 SV=3	17.8832	8	21	4	29.193	8.21	461.159
Q9FJX3	Mitochondrial outer membrane protein porin 2 OS=Arabidopsis thaliana GN=VDAC2 PE=1 SV=1	26.8116	10	13	10	29.576	8.85	399.809
Q96522	Peroxidase 45 OS=Arabidopsis thaliana GN=PER45 PE=1 SV=1	27.6923	9	10	9	35.806	9.1	357.957
O04331	Prohibitin-3, mitochondrial OS=Arabidopsis thaliana GN=PHB3 PE=1 SV=1	24.5487	7	8	3	30.381	7.64	315.542
Spot 100
Q9FJX3	Mitochondrial outer membrane protein porin 2 OS=Arabidopsis thaliana GN=VDAC2 PE=1 SV=1	30.0725	11	43	11	29.576	8.85	1128.5
Q96522	Peroxidase 45 OS=Arabidopsis thaliana GN=PER45 PE=1 SV=1	24.6154	8	8	8	35.806	9,1?	366.335
Q1H583	GDSL esterase/lipase 22 OS=Arabidopsis thaliana GN=GLL22 PE=1 SV=1	10.9974	3	4	3	43.166	7.11	204.43
Q9ZNT7	Prohibitin-2, mitochondrial OS=Arabidopsis thaliana GN=PHB2 PE=1 SV=1	12.5874	4	4	4	31.791	9.39	143.176
Spot 101
Q9SKP6	Triosephosphate isomerase, chloroplastic OS=Arabidopsis thaliana OX=3702 GN=TIM PE=1 SV=1	22	6	22	6	33.3	7.83	722
Spot 102
P48491	Triosephosphate isomerase, cytosolic OS=Arabidopsis thaliana OX=3702 GN=CTIMC PE=1 SV=2	15	3	5	3	27.2	5.5	248
P47999	Cysteine synthase, chloroplastic/chromoplastic OS=Arabidopsis thaliana OX=3702 GN=OASB PE=1 SV=2	13	4	7	4	41.6	8.02	217
P82281	Thylakoid lumenal 29 kDa protein, chloroplastic OS=Arabidopsis thaliana OX=3702 GN=TL29 PE=1 SV=2	10	4	5	4	37.9	8.46	203
Q9ZW85	3-isopropylmalate dehydratase small subunit 3 OS=Arabidopsis thaliana OX=3702 GN=At2g43090 PE=1 SV=1	13	3	7	3	26.8	6.77	197
O23708	Proteasome subunit alpha type-2-A OS=Arabidopsis thaliana OX=3702 GN=PAB1 PE=1 SV=1	23	5	5	5	25.7	5.69	159
Q9FIJ7	Adenylate kinase 2, chloroplastic OS=Arabidopsis thaliana OX=3702 GN=At5g47840 PE=1 SV=1	13	4	4	4	31.4	7.61	153
Spot 109
Q9SR37	Beta-glucosidase 23 OS=Arabidopsis thaliana GN=BGLU23 PE=1 SV=1	5.72519	4	6	4	59.683	6.92	176.637
Q9ZW85	3-isopropylmalate dehydratase small subunit 3 OS=Arabidopsis thaliana GN=At2g43090 PE=1 SV=1	17.1315	4	4	4	26.773	6.77	148.96
Q42290	Probable mitochondrial-processing peptidase subunit beta, mitochondrial OS=Arabidopsis thaliana GN=At3g02090 PE=1 SV=2	6.96798	4	4	4	59.123	6.79	115.71
P93819	Malate dehydrogenase 1, cytoplasmic OS=Arabidopsis thaliana GN=MDH1 PE=1 SV=2	8.43373	3	3	3	35.548	6.55	110.091
Spot 115
Q96251	ATP synthase subunit O, mitochondrial OS=Arabidopsis thaliana OX=3702 GN=At5g13450 PE=1 SV=2	70	23	63	23	26.3	9.23	1874
Q8RWN9	Dihydrolipoyllysine-residue acetyltransferase component 2 of pyruvate dehydrogenase complex, mitochondrial OS=Arabidopsis thaliana OX=3702 GN=At3g13930 PE=1 SV=2	8	6	9	6	58.4	7.65	315
Q42547	Catalase-3 OS=Arabidopsis thaliana OX=3702 GN=CAT3 PE=1 SV=3	13	6	11	6	56.7	7.64	301
Spot 120
Q9SR37	Beta-glucosidase 23 OS=Arabidopsis thaliana GN=BGLU23 PE=1 SV=1	19.084	8	10	7	59.683	6.92	246.727
O04310	Jacalin-related lectin 34 OS=Arabidopsis thaliana GN=JAL34 PE=1 SV=1	9.78723	5	5	5	72.43	5.5	202.02
Q9FLQ4	Dihydrolipoyllysine-residue succinyltransferase component of 2-oxoglutarate dehydrogenase complex 1, mitochondrial OS=Arabidopsis thaliana GN=At5g55070 PE=1 SV=1	7.97414	3	4	3	50.102	9.14	129.65
O49460	Prohibitin-1, mitochondrial OS=Arabidopsis thaliana GN=PHB1 PE=1 SV=1	10.4167	3	3	3	31.687	9.26	118.527
Spot 138
P29197	Chaperonin CPN60, mitochondrial OS=Arabidopsis thaliana OX=3702 GN=CPN60 PE=1 SV=2	41	24	41	14	61.2	5.78	1456
Q8L7B5	Chaperonin CPN60-like 1, mitochondrial OS=Arabidopsis thaliana OX=3702 GN=At2g33210 PE=1 SV=1	30	17	25	7	61.9	6.68	922
Q93ZM7	Chaperonin CPN60-like 2, mitochondrial OS=Arabidopsis thaliana OX=3702 GN=At3g13860 PE=1 SV=2	20	11	11	11	60.4	6.1	459
